# Supplementary material for: Multicentered hydrogen bonding in 1-[(1-de­oxy-β-d-fructo­pyranos-1-yl)aza­nium­yl]cyclo­pentane­carboxyl­ate (‘d-fructose-cyclo­leucine’)
Source: Acta Crystallogr E Crystallogr Commun. 2019 Jul 2;75(Pt 8):1096–101. doi: 10.1107/S2056989019009253 (PMC6690447; doi:10.1107/S2056989019009253)
Supplement: Supplementary file 1 [file e-75-01096-sup1.cif]

##############################################################################
#                                                                            #
# This CIF contains the data in a paper accepted for publication in          #
# Acta Crystallographica Section E. It conforms to the requirements of       #
# Notes for Authors for Acta Crystallographica Section E, and has been       #
# peer reviewed under the auspices of the IUCr Commission on Journals.       #
#                                                                            #
# Full details of the Crystallographic Information File format               #
# are given in the paper "The Crystallographic Information File (CIF):       #
# a New Standard Archive File for Crystallography" by S. R. Hall, F. H.      #
# Allen and I. D. Brown [Acta Cryst. (1991), A47, 655-685].                  #
#                                                                            #
# The current version of the core CIF dictionary is obtainable from          #
# ftp://ftp.iucr.org/pub/cif_core.dic.                                       #
#                                                                            #
# Software is freely available for graphical display of the structure(s)     #
# in this CIF. For information consult the CIF software page                 #
# http://www.iucr.org/resources/cif/software.                                #
#                                                                            #
# This file may be used for bona fide research purposes within the           #
# scientific community so long as proper attribution is given to the journal # 
# article from which it was obtained.                                        #
#                                                                            #
##############################################################################
data_I
_database_code_depnum_ccdc_archive 'CCDC 1583255'
_audit_creation_method     SHELXL-2017/1
_journal_date_recd_electronic     2019-06-10
_journal_date_accepted     2019-06-27
_journal_name_full     'Acta Crystallographica, Section E'
_journal_year     2019
_journal_volume     75
_journal_issue      8
_journal_page_first     1096
_journal_page_last     1101
_journal_paper_category     GO
_journal_paper_doi     10.1107/S2056989019009253
_journal_coeditor_code     EB2020
_publ_contact_author_name     'Valeri V. Mossine'
_publ_contact_author_address
;
Department of Biochemistry
University of Missouri
Columbia, MO 65211
U.S.A.
;
_publ_contact_author_email     'MossineV@missouri.edu'
_publ_contact_author_fax     '1-573-884-4631'
_publ_contact_author_phone     '1-573-882-2608'
_publ_section_title
;
Multicentered hydrogen bonding in
1-[(1-deoxy-\b-<i>D</i>-fructopyranos-1-yl)azaniumyl]cyclopentanecarboxylate
(`<i>D</i>-fructose-cycloleucine')
;
_publ_section_title_footnote     .
loop_
    _publ_author_name
    _publ_author_footnote
    _publ_author_address
    'Mossine, Valeri V.' .
;
Department of Biochemistry
University of Missouri
Columbia, MO 65211
USA
;
    'Barnes, Charles L.' .
;
Department of Chemistry
University of Missouri
Columbia, MO 65211
USA
;
    'Mawhinney, Thomas P.' .
;
Department of Biochemistry
University of Missouri
Columbia, MO 65211
U.S.A.
;
_publ_section_synopsis
;
The molecule is a zwitterion and features a strong multicentered intramolecular
hydrogen bonding involving the carboxyl, amino, and anomeric hydroxyl groups.
It adopts the ^2^<i>C</i>~5~ \b-pyranose conformation, which also the dominant
form present in its solution.
;
_chemical_name_systematic
;
1-[(1-Deoxy-\b-<i>D</i>-fructopyranos-1-yl)azaniumyl]cyclopentanecarboxylate
;
_chemical_name_common
;
<i>D</i>-Fructose-cycloleucine
;
_chemical_formula_moiety     'C12 H21 N O7'
_chemical_formula_sum     'C12 H21 N O7'
_chemical_formula_iupac     'C12 H21 N O7'
_chemical_formula_weight     291.30
_chemical_melting_point     ?
_chemical_absolute_configuration     rmad
_space_group_crystal_system     monoclinic
_space_group_name_H-M_alt     'P 21'
_space_group_name_Hall     'P 2yb'
loop_
    _space_group_symop_operation_xyz
    'x, y, z'
    '-x, y+1/2, -z'
_cell_length_a     5.8052(3)
_cell_length_b     11.9540(6)
_cell_length_c     9.6135(5)
_cell_angle_alpha     90
_cell_angle_beta     95.5060(10)
_cell_angle_gamma     90
_cell_volume     664.05(6)
_cell_formula_units_Z     2
_cell_measurement_reflns_used     3178
_cell_measurement_theta_min     2.7
_cell_measurement_theta_max     27.1
_cell_measurement_temperature     100(2)
_exptl_crystal_description     Plate
_exptl_crystal_colour     Colourless
_exptl_crystal_size_max     0.550
_exptl_crystal_size_mid     0.250
_exptl_crystal_size_min     0.100
_exptl_crystal_density_diffrn     1.457
_exptl_crystal_density_meas     ?
_exptl_crystal_density_method     ?
_exptl_crystal_F_000     312
_exptl_absorpt_coefficient_mu     0.120
_exptl_absorpt_correction_type     multi-scan
_exptl_absorpt_process_details
;
(SADABS; Krause <i>et al.</i>,  2015)
;
_exptl_absorpt_correction_T_min     0.72
_exptl_absorpt_correction_T_max     0.99
_diffrn_ambient_temperature     100(2)
_diffrn_source     ?
_diffrn_radiation_type     MoK\a
_diffrn_radiation_wavelength     0.71073
_diffrn_measurement_device_type     'Bruker APEXII CCD area detector'
_diffrn_measurement_method     'omega scans'
_diffrn_detector_area_resol_mean     ?
_diffrn_reflns_number     4797
_diffrn_reflns_av_R_equivalents     0.0172
_diffrn_reflns_av_unetI/netI     0.0262
_diffrn_reflns_theta_min     2.128
_diffrn_reflns_theta_max     27.121
_diffrn_reflns_theta_full     25.242
_diffrn_measured_fraction_theta_max     0.997
_diffrn_measured_fraction_theta_full     0.999
_diffrn_reflns_limit_h_min     -7
_diffrn_reflns_limit_h_max     7
_diffrn_reflns_limit_k_min     -15
_diffrn_reflns_limit_k_max     15
_diffrn_reflns_limit_l_min     -12
_diffrn_reflns_limit_l_max     10
_diffrn_standards_decay_%     0.0
_diffrn_radiation_probe     ?
_refine_special_details     ?
_reflns_number_total     2761
_reflns_number_gt     2619
_reflns_threshold_expression     'I > 2\s(I)'
_refine_ls_structure_factor_coef     Fsqd
_refine_ls_matrix_type     full
_refine_ls_R_factor_all     0.0318
_refine_ls_R_factor_gt     0.0293
_refine_ls_wR_factor_gt     0.0709
_refine_ls_wR_factor_ref     0.0729
_refine_ls_goodness_of_fit_ref     1.030
_refine_ls_restrained_S_all     1.030
_refine_ls_number_reflns     2761
_refine_ls_number_parameters     197
_refine_ls_number_restraints     1
_refine_ls_hydrogen_treatment     mixed
_refine_ls_weighting_scheme     calc
_refine_ls_weighting_details
              'w=1/[\s^2^(Fo^2^)+(0.0364P)^2^+0.1566P] where P=(Fo^2^+2Fc^2^)/3'
_atom_sites_solution_hydrogens     mixed
_atom_sites_solution_primary     ?
_atom_sites_solution_secondary     ?
_refine_ls_shift/su_max     0.001
_refine_ls_shift/su_mean     0.000
_refine_diff_density_max     0.226
_refine_diff_density_min     -0.199
_refine_ls_extinction_method     none
_refine_ls_extinction_coef     .
_refine_ls_abs_structure_details
;
Flack x determined using 1097 quotients [(I+)-(I-)]/[(I+)+(I-)]
(Parsons <i>et al.</i>,  2013).
;
_refine_ls_abs_structure_Flack     -0.4(4)
loop_
    _atom_type_symbol
    _atom_type_description
    _atom_type_scat_dispersion_real
    _atom_type_scat_dispersion_imag
    _atom_type_scat_source
    C C 0.0033 0.0016 'International Tables Vol C Tables 4.2.6.8 and 6.1.1.4'
    H H 0.0000 0.0000 'International Tables Vol C Tables 4.2.6.8 and 6.1.1.4'
    N N 0.0061 0.0033 'International Tables Vol C Tables 4.2.6.8 and 6.1.1.4'
    O O 0.0106 0.0060 'International Tables Vol C Tables 4.2.6.8 and 6.1.1.4'
_computing_data_collection
;
SMART (Bruker, 1998)
;
_computing_cell_refinement
;
SAINT-Plus (Bruker, 1998)
;
_computing_data_reduction
;
SAINT-Plus (Bruker, 1998)
;
_computing_structure_solution
;
SHELXS97 (Sheldrick, 2008)
;
_computing_structure_refinement
;
<i>SHELXL2017/1</i> (Sheldrick, 2015)
;
_computing_molecular_graphics
;
Mercury (Macrae <i>et al.</i>,  2008)
;
_computing_publication_material
;
<i>CIFTAB</i> (Sheldrick, 2008) and publCIF
(Westrip, 2010)
;
loop_
    _atom_site_type_symbol
    _atom_site_label
    _atom_site_fract_x
    _atom_site_fract_y
    _atom_site_fract_z
    _atom_site_U_iso_or_equiv
    _atom_site_adp_type
    _atom_site_calc_flag
    _atom_site_occupancy
    _atom_site_disorder_assembly
    _atom_site_disorder_group
    O O1 0.7009(3) 0.99423(13) 0.44759(17) 0.0210(3) Uani d 1 . .
    O O2 0.6482(3) 1.23008(14) 0.42123(17) 0.0236(4) Uani d 1 . .
    O O3 0.9451(3) 1.26855(13) 0.68102(17) 0.0223(3) Uani d 1 . .
    O O4 1.3447(3) 1.16847(15) 0.61241(19) 0.0271(4) Uani d 1 . .
    O O5 1.0920(3) 1.01394(12) 0.41337(15) 0.0200(3) Uani d 1 . .
    O O7 0.4680(3) 0.86115(14) 0.24446(16) 0.0215(3) Uani d 1 . .
    O O8 0.2727(3) 0.93833(15) 0.05537(16) 0.0283(4) Uani d 1 . .
    N N1 0.8644(3) 0.95057(15) 0.16816(17) 0.0160(3) Uani d 1 . .
    H H1A 0.872660 0.899266 0.238389 0.019 Uiso calc 1 . .
    H H1B 1.003891 0.951327 0.132317 0.019 Uiso calc 1 . .
    C C1 0.8227(4) 1.06402(17) 0.2287(2) 0.0189(4) Uani d 1 . .
    H H1C 0.661121 1.087516 0.201456 0.023 Uiso calc 1 . .
    H H1D 0.927252 1.119552 0.191299 0.023 Uiso calc 1 . .
    C C2 0.8665(4) 1.05974(17) 0.3875(2) 0.0182(4) Uani d 1 . .
    C C3 0.8630(4) 1.17629(17) 0.4547(2) 0.0177(4) Uani d 1 . .
    H H3 0.986207 1.222671 0.417043 0.021 Uiso calc 1 . .
    C C4 0.9241(4) 1.16278(17) 0.6125(2) 0.0178(4) Uani d 1 . .
    H H4 0.799149 1.118808 0.652062 0.021 Uiso calc 1 . .
    C C5 1.1540(4) 1.10136(18) 0.6441(2) 0.0205(4) Uani d 1 . .
    H H5 1.173771 1.081867 0.745658 0.025 Uiso calc 1 . .
    C C6 1.1571(4) 0.99419(18) 0.5592(2) 0.0215(5) Uani d 1 . .
    H H6A 1.314355 0.961418 0.570981 0.026 Uiso calc 1 . .
    H H6B 1.048878 0.939529 0.594849 0.026 Uiso calc 1 . .
    C C7 0.6822(3) 0.91363(17) 0.0555(2) 0.0164(4) Uani d 1 . .
    C C8 0.6746(4) 0.99140(19) -0.0720(2) 0.0202(4) Uani d 1 . .
    H H8A 0.549752 1.047572 -0.069571 0.024 Uiso calc 1 . .
    H H8B 0.824036 1.030727 -0.075537 0.024 Uiso calc 1 . .
    C C9 0.6270(4) 0.9129(2) -0.1969(2) 0.0270(5) Uani d 1 . .
    H H9A 0.461610 0.891584 -0.210590 0.032 Uiso calc 1 . .
    H H9B 0.672248 0.947623 -0.283720 0.032 Uiso calc 1 . .
    C C10 0.7793(5) 0.8121(2) -0.1546(2) 0.0295(5) Uani d 1 . .
    H H10A 0.943566 0.827661 -0.167132 0.035 Uiso calc 1 . .
    H H10B 0.728704 0.745231 -0.210171 0.035 Uiso calc 1 . .
    C C11 0.7450(4) 0.79532(18) 0.0003(2) 0.0220(4) Uani d 1 . .
    H H11A 0.888615 0.766805 0.052214 0.026 Uiso calc 1 . .
    H H11B 0.618351 0.741477 0.011014 0.026 Uiso calc 1 . .
    C C12 0.4522(4) 0.90500(18) 0.1238(2) 0.0188(4) Uani d 1 . .
    H H4O 1.347(5) 1.227(3) 0.662(3) 0.032(8) Uiso d 1 . .
    H H1O 0.631(6) 0.955(3) 0.390(4) 0.042(9) Uiso d 1 . .
    H H3O 0.814(6) 1.296(3) 0.684(3) 0.037(8) Uiso d 1 . .
    H H2O 0.553(6) 1.199(3) 0.463(3) 0.037(9) Uiso d 1 . .
loop_
    _atom_site_aniso_label
    _atom_site_aniso_U_11
    _atom_site_aniso_U_22
    _atom_site_aniso_U_33
    _atom_site_aniso_U_12
    _atom_site_aniso_U_13
    _atom_site_aniso_U_23
    O1 0.0221(8) 0.0233(8) 0.0179(7) -0.0065(6) 0.0033(6) -0.0029(6)
    O2 0.0212(9) 0.0230(8) 0.0263(9) 0.0047(7) 0.0009(7) 0.0015(7)
    O3 0.0165(8) 0.0229(7) 0.0272(9) 0.0015(6) 0.0009(6) -0.0097(6)
    O4 0.0173(8) 0.0290(9) 0.0359(9) -0.0021(7) 0.0066(7) -0.0129(8)
    O5 0.0191(8) 0.0227(8) 0.0180(7) 0.0022(6) 0.0014(6) -0.0033(6)
    O7 0.0184(7) 0.0269(8) 0.0195(8) -0.0031(6) 0.0037(6) 0.0034(6)
    O8 0.0144(7) 0.0461(11) 0.0244(8) 0.0031(7) 0.0019(6) 0.0037(8)
    N1 0.0130(8) 0.0193(8) 0.0159(8) -0.0007(7) 0.0021(6) 0.0008(7)
    C1 0.0215(10) 0.0173(10) 0.0180(10) -0.0001(8) 0.0023(8) -0.0006(8)
    C2 0.0182(10) 0.0194(10) 0.0168(10) -0.0008(8) 0.0012(8) -0.0004(8)
    C3 0.0164(10) 0.0177(10) 0.0193(10) 0.0006(8) 0.0026(8) -0.0014(8)
    C4 0.0172(10) 0.0176(9) 0.0187(10) -0.0011(8) 0.0020(8) -0.0033(8)
    C5 0.0182(10) 0.0244(11) 0.0188(10) 0.0011(9) 0.0017(8) -0.0032(9)
    C6 0.0219(11) 0.0214(10) 0.0204(11) 0.0048(9) -0.0018(8) -0.0010(9)
    C7 0.0144(9) 0.0193(9) 0.0155(9) -0.0002(8) 0.0013(7) -0.0009(8)
    C8 0.0202(11) 0.0227(10) 0.0177(10) -0.0020(8) 0.0017(8) 0.0029(8)
    C9 0.0289(12) 0.0334(12) 0.0183(10) -0.0022(10) 0.0005(9) 0.0013(9)
    C10 0.0311(13) 0.0353(13) 0.0226(12) 0.0036(11) 0.0049(9) -0.0055(10)
    C11 0.0239(11) 0.0202(10) 0.0216(10) 0.0019(8) 0.0009(8) -0.0029(8)
    C12 0.0162(10) 0.0205(9) 0.0200(10) -0.0024(8) 0.0038(8) -0.0028(8)
_geom_special_details
;
 All esds (except the esd in the dihedral angle between two l.s. planes)
 are estimated using the full covariance matrix.  The cell esds are taken
 into account individually in the estimation of esds in distances, angles
 and torsion angles; correlations between esds in cell parameters are only
 used when they are defined by crystal symmetry.  An approximate (isotropic)
 treatment of cell esds is used for estimating esds involving l.s. planes.
;
loop_
    _geom_bond_atom_site_label_1
    _geom_bond_atom_site_label_2
    _geom_bond_site_symmetry_2
    _geom_bond_distance
    _geom_bond_publ_flag
    O1 C2 . 1.406(3) ?
    O1 H1O . 0.80(4) ?
    O2 C3 . 1.412(3) ?
    O2 H2O . 0.81(3) ?
    O3 C4 . 1.425(2) ?
    O3 H3O . 0.84(4) ?
    O4 C5 . 1.423(3) ?
    O4 H4O . 0.85(3) ?
    O5 C2 . 1.419(3) ?
    O5 C6 . 1.436(3) ?
    O7 C12 . 1.269(3) ?
    O8 C12 . 1.243(3) ?
    N1 C1 . 1.504(3) ?
    N1 C7 . 1.506(3) ?
    N1 H1A . 0.9100 ?
    N1 H1B . 0.9100 ?
    C1 C2 . 1.524(3) ?
    C1 H1C . 0.9900 ?
    C1 H1D . 0.9900 ?
    C2 C3 . 1.537(3) ?
    C3 C4 . 1.533(3) ?
    C3 H3 . 1.0000 ?
    C4 C5 . 1.528(3) ?
    C4 H4 . 1.0000 ?
    C5 C6 . 1.520(3) ?
    C5 H5 . 1.0000 ?
    C6 H6A . 0.9900 ?
    C6 H6B . 0.9900 ?
    C7 C8 . 1.535(3) ?
    C7 C12 . 1.547(3) ?
    C7 C11 . 1.566(3) ?
    C8 C9 . 1.529(3) ?
    C8 H8A . 0.9900 ?
    C8 H8B . 0.9900 ?
    C9 C10 . 1.526(3) ?
    C9 H9A . 0.9900 ?
    C9 H9B . 0.9900 ?
    C10 C11 . 1.535(3) ?
    C10 H10A . 0.9900 ?
    C10 H10B . 0.9900 ?
    C11 H11A . 0.9900 ?
    C11 H11B . 0.9900 ?
loop_
    _geom_angle_atom_site_label_1
    _geom_angle_atom_site_label_2
    _geom_angle_atom_site_label_3
    _geom_angle_site_symmetry_1
    _geom_angle_site_symmetry_3
    _geom_angle
    _geom_angle_publ_flag
    C2 O1 H1O . . 111(2) ?
    C3 O2 H2O . . 108(2) ?
    C4 O3 H3O . . 109(2) ?
    C5 O4 H4O . . 108(2) ?
    C2 O5 C6 . . 112.75(15) ?
    C1 N1 C7 . . 114.50(16) ?
    C1 N1 H1A . . 108.6 ?
    C7 N1 H1A . . 108.6 ?
    C1 N1 H1B . . 108.6 ?
    C7 N1 H1B . . 108.6 ?
    H1A N1 H1B . . 107.6 ?
    N1 C1 C2 . . 109.85(16) ?
    N1 C1 H1C . . 109.7 ?
    C2 C1 H1C . . 109.7 ?
    N1 C1 H1D . . 109.7 ?
    C2 C1 H1D . . 109.7 ?
    H1C C1 H1D . . 108.2 ?
    O1 C2 O5 . . 111.62(17) ?
    O1 C2 C1 . . 112.06(17) ?
    O5 C2 C1 . . 104.54(16) ?
    O1 C2 C3 . . 107.14(17) ?
    O5 C2 C3 . . 108.97(17) ?
    C1 C2 C3 . . 112.54(17) ?
    O2 C3 C4 . . 112.90(17) ?
    O2 C3 C2 . . 111.32(18) ?
    C4 C3 C2 . . 108.05(16) ?
    O2 C3 H3 . . 108.1 ?
    C4 C3 H3 . . 108.1 ?
    C2 C3 H3 . . 108.1 ?
    O3 C4 C5 . . 107.48(17) ?
    O3 C4 C3 . . 111.41(17) ?
    C5 C4 C3 . . 111.20(17) ?
    O3 C4 H4 . . 108.9 ?
    C5 C4 H4 . . 108.9 ?
    C3 C4 H4 . . 108.9 ?
    O4 C5 C6 . . 108.13(17) ?
    O4 C5 C4 . . 111.66(18) ?
    C6 C5 C4 . . 110.70(17) ?
    O4 C5 H5 . . 108.8 ?
    C6 C5 H5 . . 108.8 ?
    C4 C5 H5 . . 108.8 ?
    O5 C6 C5 . . 111.70(17) ?
    O5 C6 H6A . . 109.3 ?
    C5 C6 H6A . . 109.3 ?
    O5 C6 H6B . . 109.3 ?
    C5 C6 H6B . . 109.3 ?
    H6A C6 H6B . . 107.9 ?
    N1 C7 C8 . . 111.15(16) ?
    N1 C7 C12 . . 106.82(16) ?
    C8 C7 C12 . . 114.79(17) ?
    N1 C7 C11 . . 109.76(17) ?
    C8 C7 C11 . . 105.47(17) ?
    C12 C7 C11 . . 108.79(17) ?
    C9 C8 C7 . . 104.14(18) ?
    C9 C8 H8A . . 110.9 ?
    C7 C8 H8A . . 110.9 ?
    C9 C8 H8B . . 110.9 ?
    C7 C8 H8B . . 110.9 ?
    H8A C8 H8B . . 108.9 ?
    C10 C9 C8 . . 102.65(19) ?
    C10 C9 H9A . . 111.2 ?
    C8 C9 H9A . . 111.2 ?
    C10 C9 H9B . . 111.2 ?
    C8 C9 H9B . . 111.2 ?
    H9A C9 H9B . . 109.1 ?
    C9 C10 C11 . . 103.64(19) ?
    C9 C10 H10A . . 111.0 ?
    C11 C10 H10A . . 111.0 ?
    C9 C10 H10B . . 111.0 ?
    C11 C10 H10B . . 111.0 ?
    H10A C10 H10B . . 109.0 ?
    C10 C11 C7 . . 105.47(18) ?
    C10 C11 H11A . . 110.6 ?
    C7 C11 H11A . . 110.6 ?
    C10 C11 H11B . . 110.6 ?
    C7 C11 H11B . . 110.6 ?
    H11A C11 H11B . . 108.8 ?
    O8 C12 O7 . . 126.9(2) ?
    O8 C12 C7 . . 117.89(19) ?
    O7 C12 C7 . . 115.22(18) ?
loop_
    _geom_torsion_atom_site_label_1
    _geom_torsion_atom_site_label_2
    _geom_torsion_atom_site_label_3
    _geom_torsion_atom_site_label_4
    _geom_torsion_site_symmetry_1
    _geom_torsion_site_symmetry_2
    _geom_torsion_site_symmetry_3
    _geom_torsion_site_symmetry_4
    _geom_torsion
    _geom_torsion_publ_flag
    C7 N1 C1 C2 . . . . 135.27(18) ?
    C6 O5 C2 O1 . . . . -53.6(2) ?
    C6 O5 C2 C1 . . . . -174.91(17) ?
    C6 O5 C2 C3 . . . . 64.6(2) ?
    N1 C1 C2 O1 . . . . -67.8(2) ?
    N1 C1 C2 O5 . . . . 53.2(2) ?
    N1 C1 C2 C3 . . . . 171.33(17) ?
    O1 C2 C3 O2 . . . . -64.5(2) ?
    O5 C2 C3 O2 . . . . 174.57(17) ?
    C1 C2 C3 O2 . . . . 59.1(2) ?
    O1 C2 C3 C4 . . . . 60.0(2) ?
    O5 C2 C3 C4 . . . . -60.9(2) ?
    C1 C2 C3 C4 . . . . -176.39(17) ?
    O2 C3 C4 O3 . . . . -61.7(2) ?
    C2 C3 C4 O3 . . . . 174.70(18) ?
    O2 C3 C4 C5 . . . . 178.39(18) ?
    C2 C3 C4 C5 . . . . 54.8(2) ?
    O3 C4 C5 O4 . . . . -52.0(2) ?
    C3 C4 C5 O4 . . . . 70.2(2) ?
    O3 C4 C5 C6 . . . . -172.52(17) ?
    C3 C4 C5 C6 . . . . -50.3(2) ?
    C2 O5 C6 C5 . . . . -59.7(2) ?
    O4 C5 C6 O5 . . . . -71.6(2) ?
    C4 C5 C6 O5 . . . . 51.0(2) ?
    C1 N1 C7 C8 . . . . 63.4(2) ?
    C1 N1 C7 C12 . . . . -62.6(2) ?
    C1 N1 C7 C11 . . . . 179.67(16) ?
    N1 C7 C8 C9 . . . . 142.64(17) ?
    C12 C7 C8 C9 . . . . -96.0(2) ?
    C11 C7 C8 C9 . . . . 23.7(2) ?
    C7 C8 C9 C10 . . . . -40.9(2) ?
    C8 C9 C10 C11 . . . . 42.1(2) ?
    C9 C10 C11 C7 . . . . -27.1(2) ?
    N1 C7 C11 C10 . . . . -117.74(19) ?
    C8 C7 C11 C10 . . . . 2.1(2) ?
    C12 C7 C11 C10 . . . . 125.71(19) ?
    N1 C7 C12 O8 . . . . 139.8(2) ?
    C8 C7 C12 O8 . . . . 16.1(3) ?
    C11 C7 C12 O8 . . . . -101.8(2) ?
    N1 C7 C12 O7 . . . . -41.9(2) ?
    C8 C7 C12 O7 . . . . -165.61(19) ?
    C11 C7 C12 O7 . . . . 76.5(2) ?
loop_
    _geom_hbond_atom_site_label_D
    _geom_hbond_atom_site_label_H
    _geom_hbond_atom_site_label_A
    _geom_hbond_site_symmetry_A
    _geom_hbond_distance_DH
    _geom_hbond_distance_HA
    _geom_hbond_distance_DA
    _geom_hbond_angle_DHA
    _geom_hbond_publ_flag
    N1 H1B O8 1_655 0.91 1.80 2.704(2) 174 yes
    N1 H1A O3 2_746 0.91 2.00 2.784(2) 143 yes
    N1 H1A O1 . 0.91 2.59 2.980(2) 107 yes
    O4 H4O O3 . 0.85(3) 2.41(3) 2.746(2) 105(2) yes
    O4 H4O O7 2_756 0.85(3) 2.09(3) 2.845(2) 149(3) yes
    O1 H1O O7 . 0.80(4) 1.97(4) 2.769(2) 178(3) yes
    O3 H3O O7 2_656 0.84(4) 1.99(4) 2.796(2) 162(3) yes
    O2 H2O O4 1_455 0.81(3) 2.00(3) 2.765(2) 159(3) yes
_shelx_space_group_comment
;
The symmetry employed for this shelxl refinement is uniquely defined
by the following loop, which should always be used as a source of
symmetry information in preference to the above space-group names.
They are only intended as comments.
;
_shelx_estimated_absorpt_T_min     0.937
_shelx_estimated_absorpt_T_max     0.988
_shelx_hkl_file
;
   1   0   0  232.93    4.82   1
   2   0   0 1402.02   26.49   1
  -3   0   0   17.70    1.49   1
  -3   0   0   15.54    1.26   4
  -4   0   0  564.85   12.39   1
  -4   0   0  578.16   11.56   4
  -5   0   0  564.60   11.77   4
  -5   0   0  552.42   12.59   1
  -7   0   0    7.30    2.16   2
   0   1   0   -3.24    0.18   3
   0  -1   0   -3.02    0.18   1
   1   1   0 1575.79   32.12   3
   1  -1   0 1695.91   30.51   1
  -1  -1   0 1649.37   30.45   1
   2   1   0  381.69    8.50   3
  -2  -1   0  355.94    7.27   4
   2  -1   0  378.69    7.83   1
  -2  -1   0  364.63    7.83   1
  -3  -1   0 1038.13   20.33   1
   3  -1   0 1038.29   20.31   1
  -3  -1   0 1022.78   18.91   4
  -4  -1   0   84.16    3.34   1
  -4  -1   0   96.48    3.21   4
   4  -1   0   81.90    3.28   1
  -5   1   0  406.59    9.78   1
  -5   1   0  406.33    9.10   4
  -5  -1   0  402.72    9.91   1
  -6  -1   0   12.34    2.01   1
  -6   1   0   12.50    2.13   2
  -7  -1   0   22.47    2.99   2
  -7   1   0   21.79    2.85   2
   0   2   0 2636.87   52.78   2
   0   2   0 2702.64   52.48   3
   0  -2   0 2766.55   49.80   1
   1   2   0 2564.31   49.86   3
  -1   2   0 2599.46   49.83   3
  -1   2   0 2543.85   49.50   2
  -1  -2   0 2599.37   47.21   1
   1  -2   0 2492.88   47.13   1
  -2  -2   0  682.78   13.63   1
   2  -2   0  686.90   13.48   1
   2   2   0  672.88   14.45   3
   3   2   0  285.95    7.49   3
  -3  -2   0  281.71    6.86   1
   3  -2   0  287.20    6.77   1
  -4  -2   0  848.34   17.55   1
   4  -2   0  839.02   17.42   1
  -5   2   0  172.07    5.01   4
  -5  -2   0  176.96    5.66   1
  -5   2   0  174.58    5.79   2
  -5   2   0  171.30    5.36   1
  -6  -2   0   84.79    4.32   1
  -6   2   0   96.94    4.50   2
  -7   2   0  232.18    7.98   2
   0   3   0   -0.44    0.28   2
   0   3   0   -0.63    0.42   3
   0  -3   0    0.06    0.41   1
   1   3   0   14.98    1.17   3
  -1   3   0   17.51    1.19   3
  -1   3   0   16.56    0.82   2
   1  -3   0   16.46    1.07   1
  -1  -3   0   16.43    1.10   1
   2  -3   0 1978.33   37.55   1
  -2   3   0 2019.47   39.88   3
  -2  -3   0 1994.61   37.78   1
   2   3   0 2040.18   39.95   3
  -2   3   0 2002.64   38.93   2
   3   3   0  462.28   10.78   3
   3  -3   0  462.85    9.87   1
  -3  -3   0  437.56   10.02   1
  -3   3   0  433.19    9.94   2
  -4  -3   0  389.75    9.30   1
  -4   3   0  388.63    9.32   2
   4  -3   0  372.98    9.10   1
  -5  -3   0  355.23    9.26   1
  -5   3   0  353.36    9.29   2
  -6  -3   0  101.63    4.61   1
  -6   3   0  102.56    4.46   2
   0   4   0 2092.27   41.72   3
   0  -4   0 2141.45   39.50   1
  -1  -4   0 1730.32   32.10   1
  -1   4   0 1692.64   33.78   3
   1  -4   0 1697.38   31.87   1
   1   4   0 1737.50   33.92   3
  -1   4   0 1614.08   32.90   2
  -2   4   0  438.04    9.23   2
   2   4   0  436.73   10.27   3
  -2   4   0  450.34   10.25   3
  -2  -4   0  423.77    9.62   1
   2  -4   0  444.69    9.40   1
   3  -4   0 1521.86   29.09   1
  -3   4   0 1515.63   31.13   3
  -3  -4   0 1466.17   29.36   1
   3   4   0 1535.58   31.23   3
  -3   4   0 1491.54   29.90   2
   4   4   0  183.44    6.31   3
  -4   4   0  192.32    5.40   2
  -4  -4   0  196.31    5.87   1
   4  -4   0  185.00    5.52   1
  -4   4   0  200.48    6.27   3
  -5  -4   0  163.24    5.61   1
  -5   4   0  156.44    5.15   2
  -5   4   0  159.78    6.05   3
  -6  -4   0   11.89    2.09   1
  -6   4   0   14.64    2.53   3
  -7   4   0    3.26    2.52   3
   0   5   0   -0.01    0.62   3
   0  -5   0    0.63    0.67   1
  -1   5   0  472.83    9.66   2
   1   5   0  480.33   11.02   3
  -1  -5   0  485.60   10.40   1
  -1   5   0  480.30   10.86   3
   1  -5   0  476.44   10.19   1
  -2   5   0  302.14    6.64   2
   2   5   0  291.25    7.81   3
  -2   5   0  297.98    7.75   3
  -2  -5   0  303.79    7.38   1
   2  -5   0  306.70    7.13   1
  -3   5   0  367.91    9.54   3
  -3  -5   0  370.42    9.02   1
  -3   5   0  376.54    8.38   2
   3   5   0  361.97    9.57   3
   3  -5   0  372.35    8.68   1
   4   5   0   66.92    3.82   3
   4  -5   0   71.20    3.33   1
  -4   5   0   77.04    3.76   3
  -4  -5   0   76.69    3.56   1
  -5  -5   0   82.87    4.08   1
  -5   5   0   78.43    4.18   3
  -6  -5   0  168.97    6.40   1
  -6   5   0  171.62    6.96   3
  -7   5   0   15.11    3.23   3
   0  -6   0   56.06    2.45   1
   0   6   0   61.55    2.81   3
  -1   6   0  517.25   11.89   3
  -1  -6   0  511.34   11.29   1
   1   6   0  515.15   12.04   3
   1  -6   0  516.89   11.12   1
  -1   6   0  511.89   10.35   2
  -2  -6   0  430.95   10.01   1
   2   6   0  423.66   10.64   3
  -2   6   0  420.32   10.43   3
   2  -6   0  428.84    9.69   1
  -2   6   0  440.75    9.08   2
   3   6   0   53.83    3.18   3
  -3  -6   0   54.08    2.89   1
  -3   6   0   60.08    3.11   3
   3  -6   0   54.14    2.76   1
  -4  -6   0   69.82    3.49   1
   4  -6   0   74.13    3.54   1
   4   6   0   70.35    4.06   3
  -4   6   0   75.49    3.92   3
  -5  -6   0   89.24    4.34   1
  -5   6   0   82.47    4.54   3
   5   6   0   85.09    4.89   3
  -6  -6   0   27.42    2.93   1
  -6   6   0   28.97    3.40   3
   0  -7   0   -0.19    0.79   1
   0   7   0   -0.23    0.89   3
   1   7   0  305.42    8.51   3
   1  -7   0  322.79    7.87   1
  -1  -7   0  328.78    8.05   1
  -1   7   0  313.45    6.71   2
  -1   7   0  327.99    8.45   3
   2  -7   0  189.51    5.47   1
  -2   7   0  177.20    5.82   3
  -2  -7   0  190.96    5.74   1
   2   7   0  190.12    6.24   3
  -3   7   0  125.37    4.88   3
   3  -7   0  121.42    4.38   1
  -3  -7   0  122.43    4.61   1
   3   7   0  123.25    5.04   3
  -4  -7   0  192.92    6.50   1
   4   7   0  184.15    6.81   3
  -4   7   0  198.61    6.85   3
  -5  -7   0  189.59    6.85   1
   5   7   0  197.72    7.62   3
  -6  -7   0   10.05    2.56   1
  -6   7   0    5.82    2.36   3
   0  -8   0  219.55    6.32   1
   0   8   0  218.42    6.71   3
  -1   8   0   99.85    4.11   3
   1  -8   0  104.81    3.95   1
  -1  -8   0  103.02    4.03   1
   1   8   0  102.07    4.31   3
   2  -8   0  261.97    7.25   1
   2   8   0  280.79    8.19   3
  -2  -8   0  257.83    7.40   1
  -2   8   0  265.49    7.80   3
  -3  -8   0  128.01    4.98   1
  -3   8   0  131.21    5.13   3
   3  -8   0  128.79    4.79   1
   3   8   0  126.41    5.31   3
  -4   8   0    4.69    1.63   3
  -4  -8   0    4.33    1.64   1
   4   8   0    2.98    1.88   3
   5   8   0   38.94    3.88   3
  -5  -8   0   36.91    3.20   1
  -5   8   0   34.72    3.41   3
  -6  -8   0   76.66    4.92   1
  -6   8   0   78.84    5.19   3
   0   9   0    0.02    1.28   3
   0  -9   0    1.41    1.24   1
  -1   9   0   34.97    2.74   3
   1  -9   0   42.12    2.69   1
  -1  -9   0   40.13    2.74   1
   1   9   0   38.84    2.91   3
   2   9   0 1937.47   41.52   3
  -2   9   0 1976.08   41.21   3
   2  -9   0 1987.20   38.81   1
  -2  -9   0 2020.13   39.31   1
   3  -9   0  477.61   11.57   1
   3   9   0  471.14   12.84   3
  -3  -9   0  455.70   11.88   1
  -3   9   0  460.49   12.38   3
   4   9   0  202.47    7.72   3
  -4  -9   0  213.86    7.30   1
  -4   9   0  203.80    7.44   3
   5   9   0    0.29    2.42   3
  -5   9   0   -0.07    1.91   3
  -5  -9   0    2.76    2.07   1
  -6   9   0   42.66    4.19   3
   0 -10   0  120.41    4.76   1
   0  10   0  116.42    5.14   3
   1 -10   0   87.64    4.05   1
  -1 -10   0   85.13    4.03   1
  -1  10   0   88.92    4.42   3
   1  10   0   87.90    4.47   3
   2 -10   0  104.54    4.55   1
  -2  10   0  107.09    4.93   3
   2  10   0  112.89    5.21   3
  -2 -10   0  103.30    4.62   1
   3  10   0   55.31    4.12   3
  -3  10   0   54.92    3.71   3
  -3 -10   0   64.45    3.79   1
  -4 -10   0   10.78    2.36   1
  -4  10   0    3.77    2.27   3
   4  10   0    7.57    2.50   3
  -5  10   0   11.72    2.91   3
  -5 -10   0    9.72    2.60   1
   5  10   0    5.53    3.15   3
   0 -11   0   -2.27    1.37   1
   0  11   0   -1.25    1.56   3
  -1 -11   0  216.72    7.12   1
  -1  11   0  207.25    7.47   3
   1 -11   0  212.02    7.00   1
   1  11   0  215.84    7.69   3
  -2 -11   0  214.76    7.35   1
  -2  11   0  220.62    7.71   3
   2 -11   0  220.66    7.24   1
   2  11   0  226.28    8.23   3
  -3 -11   0   30.90    3.19   1
   3  11   0   36.32    3.72   3
  -3  11   0   35.21    3.24   3
  -4  11   0  106.67    5.59   3
  -4 -11   0  102.58    5.44   1
   4  11   0  108.52    6.06   3
  -5  11   0   96.77    5.64   3
   5  11   0   93.60    6.36   3
  -5 -11   0   96.21    5.45   1
   0 -12   0  325.53    9.55   1
   0  12   0  299.65    9.88   3
  -1  12   0   60.29    4.08   3
   1  12   0   56.36    4.23   3
   1 -12   0   54.62    3.62   1
  -1 -12   0   52.51    3.61   1
  -2 -12   0   77.71    4.41   1
   2  12   0   82.00    5.19   3
   2 -12   0   81.67    4.55   1
  -2  12   0   81.77    4.83   3
   3  12   0   85.15    5.38   3
  -3 -12   0   71.74    4.48   1
  -3  12   0   76.26    4.71   3
   4  12   0   76.23    5.46   3
  -4  12   0   63.12    4.97   3
  -4 -12   0   61.84    4.46   1
   0  13   0   -1.71    2.00   3
   0 -13   0   -0.08    1.79   1
   1  13   0   89.68    5.46   3
  -1 -13   0   85.96    4.93   1
  -1  13   0   85.57    4.98   3
   1 -13   0   92.18    4.91   1
  -2 -13   0  139.63    6.27   1
   2  13   0  140.08    6.79   3
  -2  13   0  129.11    6.30   3
  -3  13   0    3.29    2.29   3
   3  13   0    3.72    2.59   3
  -3 -13   0    2.83    2.12   1
   0  14   0   48.72    4.56   3
   0 -14   0   58.55    4.44   1
   1  14   0   14.50    3.04   3
   1 -14   0   21.37    3.05   1
  -1 -14   0   17.46    3.04   1
  -1  14   0   14.55    2.82   3
   2  14   0   11.89    3.34   3
  -2  14   0    9.56    2.74   3
  -2 -14   0    7.89    2.66   1
   3  14   0   13.74    3.60   3
   0 -15   0   -1.40    2.42   1
   0  15   0    0.68    2.62   3
   1 -15   0   48.34    4.44   1
   1  15   0   50.26    5.00   3
  -1 -15   0   46.56    4.46   1
  -1  15   0   48.13    4.77   3
  -6   0   1    0.79    1.54   1
  -6   0   1   -0.80    1.51   4
  -5   0   1 1569.64   30.88   1
  -5   0   1 1522.53   28.69   4
  -4   0   1 1321.16   26.34   1
  -4   0   1 1343.44   24.59   4
   3   0  -1  115.85    3.70   1
   2   0  -1 1208.58   23.23   1
   1   0  -1 4576.89   82.40   1
   1   0  -1 4400.14   86.20   2
   0   0  -1 1520.50   28.84   1
   0   0   1 1554.69   30.69   3
   0   0  -1 1491.21   29.77   2
  -1   0  -1  796.50   15.08   1
  -1   0  -1  804.37   16.00   2
  -2   0  -1   28.48    1.26   1
  -2   0  -1   29.18    1.17   4
  -3   0  -1   93.52    2.89   1
  -3   0  -1   91.64    2.66   4
  -4   0  -1  618.64   13.01   1
  -5   0  -1  725.14   15.80   1
  -5   0  -1  764.19   17.63   2
  -6   0  -1  137.27    5.83   2
  -7   0  -1   27.91    3.18   2
  -7   1   1  109.98    5.31   2
  -6  -1   1   24.37    2.56   1
  -6   1   1   27.13    2.57   4
  -6   1   1   30.21    2.82   1
  -5  -1   1  578.70   12.12   4
  -5   1   1  543.81   11.88   4
  -5  -1   1  557.18   12.93   1
  -5   1   1  548.94   12.74   1
  -4  -1   1  128.69    4.11   4
   4  -1  -1  127.88    4.40   1
  -4  -1   1  125.28    4.39   1
  -3  -1   1   37.32    1.92   4
   3  -1  -1   38.45    2.14   1
  -3  -1   1   39.96    2.16   1
   2  -1  -1 2111.73   40.91   1
  -2  -1   1 2234.22   40.91   1
  -2  -1   1 2221.41   38.11   4
   1   1  -1 2379.30   46.33   3
  -1   1   1 2385.56   46.09   3
   1  -1  -1 2389.62   43.78   1
   1   1  -1 2369.83   43.74   1
   1   1  -1 2315.71   45.74   2
   0   1   1 2184.95   43.89   3
   0  -1   1 2295.89   39.30   4
   0   1  -1 2241.44   44.10   3
   0  -1  -1 2335.46   44.06   2
   0  -1  -1 2202.85   41.52   1
   0  -1   1 2283.55   42.19   1
   0   1  -1 2203.12   43.53   2
  -1  -1  -1 1139.91   21.21   1
   1  -1   1 1109.41   21.53   1
   1   1   1 1144.50   22.64   3
  -1   1  -1 1135.92   22.31   2
  -2   1  -1  160.11    4.20   2
   2  -1   1  152.38    3.63   1
  -2  -1  -1  160.53    3.83   1
   2   1   1  159.81    4.53   3
  -3   1  -1 1082.06   20.74   1
  -3   1  -1 1063.28   19.29   4
  -3   1  -1 1085.12   22.35   2
  -3  -1  -1 1083.58   20.97   1
  -4   1  -1   10.53    1.25   4
  -4  -1  -1   14.17    1.45   1
  -4   1  -1   11.40    1.35   1
  -4   1  -1    7.82    1.31   2
  -5  -1  -1   70.38    3.29   1
  -5   1  -1   78.02    3.84   2
  -6  -1  -1   44.53    3.30   2
  -6   1  -1   46.84    3.36   2
  -7  -1  -1   18.35    2.63   2
  -7   1  -1   12.35    2.66   2
  -6  -2   1   48.92    3.46   1
  -5  -2   1   99.65    4.25   1
   5  -2  -1  104.83    4.42   1
   4  -2  -1  387.10    9.37   1
  -4  -2   1  385.95    9.34   1
  -4  -2   1  376.31    8.60   4
   3  -2  -1  454.68   10.18   1
  -3  -2   1  466.87   10.22   1
  -3  -2   1  448.01    9.45   4
  -2  -2   1 2248.29   42.15   1
  -2   2   1 2280.31   44.17   3
   2   2  -1 2258.40   44.19   3
   2  -2  -1 2224.81   42.12   1
  -2  -2   1 2249.20   39.25   4
   1  -2  -1 3241.80   62.94   1
   1   2  -1 3380.91   66.39   3
   1   2  -1 3530.63   65.96   2
  -1   2   1 3513.68   66.35   3
  -1  -2   1 3464.03   63.00   1
   0  -2  -1 9846.09  186.11   2
   0   2  -1 9798.41  185.80   3
   0   2  -1 9333.55  183.97   2
   0   2   1 9478.03  185.36   3
   0  -2   1 9783.91  176.33   1
   0  -2  -1 9022.28  175.43   1
   1  -2   1 1698.26   32.41   1
  -1  -2  -1 1761.26   32.51   1
  -1   2  -1 1741.15   33.97   2
   1   2   1 1779.00   34.50   3
   2   2   1 2203.61   43.46   3
  -2  -2  -1 2170.14   40.77   1
  -2   2  -1 2170.71   42.67   2
   2  -2   1 2212.07   40.50   1
   3  -2   1  487.58   10.42   1
  -3   2  -1  526.72   11.37   2
  -3  -2  -1  514.02   10.80   1
   3   2   1  494.40   11.99   3
  -4   2  -1  129.66    4.45   2
  -4  -2  -1  128.06    4.19   1
  -5   2  -1   59.73    3.25   2
  -5  -2  -1   67.10    3.27   1
  -6  -2  -1   33.02    3.24   2
  -6   2  -1   38.47    3.11   2
  -7   2  -1    9.31    2.46   2
  -7  -2  -1    9.13    2.32   2
  -7  -3   1   50.60    4.07   1
  -6  -3   1   25.12    2.53   1
  -5  -3   1  297.67    8.27   1
   5  -3  -1  294.18    8.25   1
   4  -3  -1  191.85    5.86   1
  -4  -3   1  201.38    5.98   1
  -3   3   1 1240.83   25.66   3
  -3  -3   1 1236.39   24.67   1
   3  -3  -1 1252.88   24.53   1
   3   3  -1 1246.92   25.70   3
  -2  -3   1  138.97    3.96   1
   2  -3  -1  147.73    4.05   1
   2   3  -1  127.51    3.90   3
  -2   3   1  145.90    4.06   3
   1   3  -1 2834.68   53.64   3
  -1   3   1 2743.21   53.60   3
   1   3  -1 2758.71   53.25   2
   1  -3  -1 2666.50   50.88   1
  -1  -3   1 2760.42   50.91   1
   0   3  -1  552.81   11.48   3
   0  -3   1  561.06   10.81   1
   0   3   1  553.13   11.62   3
   0   3  -1  524.16   11.16   2
  -1   3  -1  780.52   17.28   3
  -1  -3  -1  857.40   16.40   1
  -1   3  -1  868.96   16.90   2
   1  -3   1  850.61   15.97   1
  -2   3  -1 2769.25   53.75   2
   2  -3   1 2769.59   51.16   1
   2   3   1 2811.12   54.77   3
  -2  -3  -1 2747.60   51.56   1
  -3   3  -1  777.35   16.05   2
   3  -3   1  752.86   15.03   1
  -3  -3  -1  755.31   15.52   1
   3   3   1  728.64   16.76   3
  -4  -3  -1   41.79    2.38   1
  -4   3  -1   40.35    2.31   2
   4  -3   1   36.48    2.28   1
  -5   3  -1   68.70    3.45   2
  -5  -3  -1   73.30    3.46   1
  -6   3  -1   12.19    2.09   2
  -7  -3  -1   19.35    3.15   2
  -7  -4   1   54.06    4.19   1
  -6   4   1   33.29    3.27   3
  -6  -4   1   25.72    2.84   1
  -5  -4   1   45.79    3.12   1
  -5   4   1   49.08    3.25   3
   5  -4  -1   42.87    2.98   1
  -4   4   1  222.90    6.59   3
  -4  -4   1  214.65    6.35   1
  -4   4   1  209.33    5.72   2
   4   4  -1  218.23    6.71   3
   4  -4  -1  209.45    6.31   1
  -3  -4   1  105.00    3.83   1
  -3   4   1  108.77    3.88   3
   3   4  -1  103.58    3.94   3
   3  -4  -1  107.07    3.72   1
  -3   4   1  108.01    3.14   2
  -2   4   1  254.35    5.59   2
   2  -4  -1  252.94    6.37   1
  -2  -4   1  276.27    6.57   1
   2   4  -1  256.23    6.66   3
  -2   4   1  270.12    6.67   3
   1   4  -1    8.23    0.95   2
  -1   4   1    9.00    1.06   3
   1   4  -1    5.88    0.90   3
  -1  -4   1    9.02    0.97   1
   1  -4  -1    8.85    1.00   1
   0  -4  -1  970.59   18.97   1
   0   4  -1  938.24   19.84   3
   0   4  -1  979.97   19.34   2
   0  -4   1 1002.01   18.76   1
   1  -4   1   41.04    1.67   1
  -1   4  -1   40.86    1.71   2
   1   4   1   42.82    2.19   3
  -1  -4  -1   42.38    1.89   1
  -1   4  -1   39.76    1.93   3
  -2  -4  -1  451.07    9.92   1
   2  -4   1  445.23    9.35   1
  -2   4  -1  452.38    9.82   2
   2   4   1  450.18   10.68   3
  -2   4  -1  460.33   10.67   3
   3  -4   1   67.14    2.61   1
  -3  -4  -1   68.94    2.83   1
  -3   4  -1   74.21    2.80   2
   3   4   1   68.03    3.33   3
   4   4   1  150.31    5.66   3
  -4   4  -1  142.74    4.60   2
  -4  -4  -1  135.38    4.69   1
  -5   4  -1   64.79    3.39   2
  -5  -4  -1   67.03    3.48   1
  -6  -4  -1   26.39    2.73   1
  -7  -4  -1   45.78    4.08   2
  -7   4  -1   60.19    4.79   3
  -7  -5   1  100.18    5.55   1
  -6   5   1    5.25    2.13   3
  -6  -5   1    4.11    2.03   1
   5  -5  -1  215.51    6.93   1
  -5  -5   1  216.25    7.03   1
  -5   5   1  215.31    7.18   3
   4   5  -1  186.88    6.22   3
   4  -5  -1  177.41    5.72   1
  -4  -5   1  184.70    5.92   1
  -4   5   1  181.93    6.08   3
  -3  -5   1  134.05    4.51   1
   3  -5  -1  131.62    4.43   1
  -3   5   1  134.85    4.61   3
   3   5  -1  137.76    4.73   3
  -3   5   1  138.00    3.62   2
  -2   5   1  508.37   11.78   3
  -2  -5   1  507.85   11.38   1
   2  -5  -1  511.75   11.26   1
   2   5  -1  527.73   11.91   3
  -2   5   1  522.27   10.41   2
   1   5  -1 1287.99   26.20   3
  -1  -5   1 1294.49   24.87   1
  -1   5   1 1289.37   26.15   3
   1  -5  -1 1280.95   24.86   1
   1   5  -1 1242.85   25.61   2
   0  -5  -1  311.65    7.30   1
   0  -5   1  318.79    7.13   1
   0   5  -1  308.37    6.93   2
   0   5  -1  313.64    7.60   3
  -1   5  -1  236.03    6.31   3
   1  -5   1  241.76    5.70   1
  -1   5  -1  241.74    5.59   2
   1   5   1  251.43    6.59   3
  -1  -5  -1  235.88    6.04   1
  -2  -5  -1  171.80    4.90   1
   2  -5   1  172.24    4.46   1
   2   5   1  166.03    5.36   3
  -2   5  -1  170.06    4.57   2
  -2   5  -1  177.16    5.42   3
  -3  -5  -1   53.63    2.75   1
   3  -5   1   55.08    2.42   1
  -3   5  -1   56.41    2.45   2
   3   5   1   51.28    3.03   3
  -3   5  -1   64.80    3.35   3
  -4   5  -1   13.28    2.06   3
   4   5   1    8.02    1.98   3
  -4   5  -1    8.02    1.32   2
  -4  -5  -1    8.71    1.48   1
  -5  -5  -1  219.09    6.87   1
  -5   5  -1  216.46    7.55   3
  -6   5  -1   74.43    4.74   3
  -6  -5  -1   72.95    4.22   1
  -6   6   1   40.02    3.73   3
  -6  -6   1   42.42    3.66   1
  -5   6   1   79.08    4.33   3
  -5  -6   1   80.82    4.22   1
   5   6  -1   73.58    4.46   3
   4  -6  -1   11.16    1.70   1
  -4  -6   1   12.30    1.82   1
  -4   6   1   10.36    1.76   3
   4   6  -1   12.74    2.11   3
  -3  -6   1   22.54    2.02   1
   3  -6  -1   23.64    2.10   1
  -3   6   1   27.15    2.07   3
   3   6  -1   22.17    2.19   3
   2  -6  -1  771.16   15.95   1
  -2  -6   1  759.26   16.07   1
   2   6  -1  761.72   16.87   3
  -2   6   1  734.23   16.65   3
  -1  -6   1  143.18    4.34   1
   1   6  -1  145.09    4.67   3
  -1   6   1  140.87    4.56   3
   1  -6  -1  143.93    4.43   1
   0   6  -1 2109.84   41.91   3
   0   6  -1 2115.72   40.77   2
   0   6   1 2064.43   42.09   3
   0  -6  -1 2065.73   39.82   1
   0  -6   1 2109.48   39.61   1
  -1   6  -1   71.26    2.28   2
  -1   6  -1   67.49    2.92   3
   1  -6   1   67.91    2.64   1
  -1  -6  -1   65.87    2.87   1
   1   6   1   73.32    3.24   3
   2   6   1  293.22    8.12   3
   2  -6   1  289.99    6.94   1
  -2  -6  -1  292.14    7.46   1
  -2   6  -1  287.09    7.95   3
  -2   6  -1  298.50    6.96   2
  -3   6  -1  107.26    3.61   2
  -3   6  -1  104.63    4.49   3
  -3  -6  -1  104.44    4.03   1
   3  -6   1  100.98    3.64   1
   3   6   1  100.79    4.35   3
  -4  -6  -1  151.29    5.26   1
  -4   6  -1  148.93    5.73   3
   4   6   1  141.93    5.96   3
   5   6   1  219.89    8.18   3
  -5  -6  -1  229.00    7.32   1
  -5   6  -1  236.86    8.11   3
  -6   6  -1  130.75    6.40   3
  -6  -6  -1  128.59    5.66   1
  -6  -7   1   40.79    3.73   1
  -6   7   1   37.01    3.72   3
  -5   7   1   44.34    3.47   3
   5   7  -1   46.16    3.93   3
  -5  -7   1   44.34    3.40   1
  -4  -7   1  295.82    8.65   1
   4   7  -1  309.49    9.12   3
   4  -7  -1  301.84    8.49   1
  -4   7   1  307.65    8.91   3
  -3   7   1  237.53    7.15   3
   3   7  -1  233.10    7.34   3
  -3  -7   1  243.60    7.09   1
   3  -7  -1  237.42    6.92   1
   2  -7  -1  303.28    7.96   1
   2   7  -1  316.02    8.61   3
  -2   7   1  307.40    8.40   3
  -2  -7   1  320.10    8.19   1
   1  -7  -1  266.77    7.06   1
  -1   7   1  274.25    7.40   3
   1   7  -1  256.79    7.39   3
  -1  -7   1  267.02    6.96   1
   0   7  -1  296.56    7.93   3
   0   7  -1  306.82    7.00   2
   0  -7  -1  296.27    7.61   1
   0   7   1  304.84    8.14   3
   0  -7   1  291.72    7.34   1
   1   7   1  403.29   10.36   3
   1  -7   1  407.24    9.27   1
  -1  -7  -1  387.67    9.53   1
  -1   7  -1  408.79   10.12   3
  -1   7  -1  411.27    8.76   2
   2  -7   1  605.56   12.65   1
   2   7   1  583.76   14.18   3
  -2  -7  -1  577.26   13.15   1
  -2   7  -1  568.57   13.83   3
  -3   7  -1  170.20    6.06   3
  -3  -7  -1  167.37    5.56   1
   3   7   1  170.02    6.18   3
   4   7   1  142.63    5.99   3
  -4  -7  -1  141.41    5.38   1
  -4   7  -1  151.15    6.05   3
  -5   7  -1   35.87    3.51   3
   5   7   1   31.72    3.37   3
  -5  -7  -1   37.90    3.12   1
  -6   7  -1   41.59    4.15   3
  -6  -7  -1   37.51    3.59   1
  -6   8   1   18.74    2.98   3
  -6  -8   1   21.61    3.22   1
  -5  -8   1   11.00    2.38   1
  -5   8   1   13.87    2.36   3
   4  -8  -1  108.10    4.76   1
  -4  -8   1  107.44    4.96   1
  -4   8   1  104.82    4.85   3
   4   8  -1  106.93    5.07   3
  -3   8   1  222.87    7.05   3
   3  -8  -1  214.40    6.76   1
  -3  -8   1  219.27    7.00   1
   3   8  -1  223.94    7.35   3
   2   8  -1  469.62   12.00   3
   2  -8  -1  476.69   11.32   1
  -2  -8   1  461.67   11.32   1
  -2   8   1  471.24   11.79   3
  -1  -8   1   39.00    2.62   1
  -1   8   1   40.16    2.68   3
   1   8  -1   44.12    2.92   3
   1  -8  -1   39.83    2.51   1
   0  -8   1  442.36   10.28   1
   0   8  -1  444.20    9.73   2
   0   8   1  438.74   11.10   3
   0   8  -1  425.10   10.88   3
   0  -8  -1  424.06   10.39   1
  -1  -8  -1  736.56   16.37   1
   1   8   1  767.12   17.61   3
  -1   8  -1  769.36   17.29   3
   1  -8   1  754.43   16.04   1
   2  -8   1  334.52    8.28   1
  -2  -8  -1  322.87    8.73   1
   2   8   1  334.43    9.59   3
  -2   8  -1  336.79    9.24   3
  -3   8  -1  244.78    7.79   3
  -3  -8  -1  252.72    7.44   1
   3   8   1  241.18    8.00   3
  -4  -8  -1   39.60    3.08   1
   4   8   1   38.11    3.57   3
  -4   8  -1   32.72    3.23   3
  -5   8  -1   21.78    2.98   3
   5   8   1   27.05    3.56   3
  -5  -8  -1   25.09    2.89   1
   6   8   1   55.21    5.32   3
  -6  -8  -1   55.45    4.26   1
  -6   8  -1   58.57    4.75   3
  -6   9   1  104.06    5.89   3
  -6  -9   1  111.45    6.09   1
  -5  -9   1    1.09    2.00   1
  -5   9   1   -1.47    1.92   3
   4   9  -1   24.94    3.07   3
  -4  -9   1   29.87    2.97   1
  -4   9   1   30.55    2.92   3
  -3   9   1  356.81   10.33   3
  -3  -9   1  362.30   10.12   1
   3  -9  -1  382.36   10.03   1
   3   9  -1  385.26   10.87   3
   2  -9  -1  931.37   20.04   1
  -2   9   1  928.90   21.02   3
  -2  -9   1  915.87   20.09   1
   2   9  -1  935.54   21.33   3
   1  -9  -1   56.52    3.25   1
  -1  -9   1   59.11    3.26   1
   1   9  -1   59.68    3.55   3
  -1   9   1   56.39    3.25   3
   0  -9  -1   92.66    4.00   1
   0   9   1  103.75    4.49   3
   0  -9   1   92.33    3.92   1
   0   9  -1   91.48    4.12   3
   1   9   1  121.61    5.11   3
   1  -9   1  125.72    4.57   1
  -1   9  -1  122.18    4.96   3
  -1  -9  -1  125.17    4.76   1
   2  -9   1  175.65    5.62   1
  -2  -9  -1  171.47    5.94   1
  -2   9  -1  177.17    6.25   3
   2   9   1  178.31    6.70   3
  -3  -9  -1  170.43    6.13   1
  -3   9  -1  177.43    6.55   3
   3   9   1  176.92    6.87   3
  -4  -9  -1   24.57    2.74   1
  -4   9  -1   30.35    3.11   3
   4   9   1   26.11    3.10   3
  -5   9  -1   37.14    3.69   3
   5   9   1   33.03    3.98   3
  -5  -9  -1   31.08    3.30   1
  -5 -10   1  113.53    5.88   1
  -5  10   1  114.32    5.84   3
  -4  10   1   42.16    3.68   3
  -4 -10   1   38.68    3.25   1
   4  10  -1   31.02    3.59   3
  -3 -10   1   80.23    4.40   1
   3  10  -1   87.31    4.88   3
  -3  10   1   84.14    4.37   3
   3 -10  -1   94.65    4.65   1
  -2 -10   1    5.15    1.74   1
   2  10  -1    5.46    1.97   3
  -2  10   1    7.35    1.88   3
   2 -10  -1    2.82    1.66   1
   1 -10  -1   93.85    4.29   1
  -1  10   1   86.50    4.28   3
  -1 -10   1  100.14    4.35   1
   1  10  -1  106.94    4.97   3
   0 -10  -1  137.36    5.29   1
   0  10   1  132.85    5.48   3
   0 -10   1  134.10    5.01   1
   0  10  -1  137.81    5.54   3
   1 -10   1  143.32    5.18   1
   1  10   1  140.64    5.90   3
  -1  10  -1  145.88    5.73   3
  -1 -10  -1  152.01    5.51   1
   2  10   1   33.37    3.36   3
  -2 -10  -1   33.15    2.74   1
   2 -10   1   33.94    2.92   1
  -2  10  -1   31.97    2.92   3
  -3  10  -1   26.82    2.96   3
   3  10   1   26.36    3.18   3
  -3 -10  -1   29.62    2.79   1
   4  10   1   44.35    4.15   3
  -4 -10  -1   53.62    3.88   1
  -4  10  -1   52.64    3.89   3
  -5 -10  -1   38.18    3.75   1
  -5  10  -1   43.52    3.88   3
   5  10   1   32.57    4.25   3
  -5  11   1  121.71    6.36   3
  -5 -11   1  112.35    6.07   1
  -4 -11   1   67.03    4.53   1
   4  11  -1   65.64    4.88   3
  -4  11   1   66.29    4.65   3
   3 -11  -1  291.00    8.92   1
  -3  11   1  275.31    9.09   3
  -3 -11   1  268.84    8.90   1
   3  11  -1  277.01    9.41   3
  -2 -11   1  181.04    6.66   1
  -2  11   1  185.06    6.89   3
   2 -11  -1  181.37    6.68   1
   2  11  -1  182.79    7.09   3
  -1 -11   1   28.49    2.72   1
   1 -11  -1   29.70    2.84   1
   1  11  -1   33.88    3.30   3
  -1  11   1   32.07    3.10   3
   0  11   1  338.07   10.32   3
   0  11  -1  354.39   10.37   3
   0 -11  -1  353.18    9.83   1
   0 -11   1  337.01    9.50   1
  -1  11  -1  133.43    5.68   3
   1 -11   1  125.39    5.08   1
   1  11   1  124.16    5.74   3
  -1 -11  -1  116.09    5.19   1
  -2  11  -1   56.94    3.80   3
   2  11   1   62.53    4.44   3
  -2 -11  -1   54.36    3.73   1
  -3  11  -1   40.53    3.49   3
   3  11   1   37.18    3.66   3
  -3 -11  -1   37.55    3.23   1
  -4  11  -1    2.32    2.03   3
   4  11   1    1.84    2.12   3
  -4 -11  -1    1.73    2.13   1
   5  11   1   51.56    5.07   3
  -5 -11  -1   45.04    4.26   1
  -5  11  -1   45.89    4.64   3
  -4  12   1   23.78    3.34   3
  -4 -12   1   19.15    2.93   1
   4  12  -1   10.60    3.12   3
  -3  12   1  107.47    5.71   3
  -3 -12   1  116.36    5.58   1
   3  12  -1  112.81    6.05   3
  -2  12   1   66.78    4.30   3
   2  12  -1   62.08    4.48   3
   2 -12  -1   64.46    4.27   1
  -2 -12   1   49.33    3.69   1
   1 -12  -1   57.04    3.87   1
  -1 -12   1   57.26    3.80   1
  -1  12   1   52.94    4.04   3
   1  12  -1   68.22    4.31   3
   0  12   1  126.43    5.91   3
   0  12  -1  125.76    5.74   3
   0 -12   1  114.99    5.28   1
   0 -12  -1  122.45    5.55   1
   1 -12   1   81.02    4.29   1
   1  12   1   79.96    4.80   3
  -1  12  -1   79.50    4.53   3
  -1 -12  -1   83.04    4.59   1
  -2 -12  -1   18.96    2.56   1
  -2  12  -1   21.42    2.81   3
   2  12   1   21.30    3.29   3
  -3 -12  -1    3.15    1.97   1
  -3  12  -1    2.51    1.98   3
   3  12   1   -0.37    2.22   3
  -4 -12  -1   13.30    2.61   1
  -4  12  -1   11.21    2.88   3
   4  12   1   18.43    3.67   3
   3  13  -1   13.66    3.17   3
  -3  13   1   18.43    3.24   3
  -3 -13   1    9.43    2.79   1
   2 -13  -1   12.07    2.73   1
   2  13  -1   11.35    3.00   3
  -2 -13   1   11.68    2.59   1
  -2  13   1   13.78    2.55   3
   1  13  -1   -0.33    2.18   3
  -1 -13   1    2.88    1.96   1
  -1  13   1    0.30    1.89   3
   1 -13  -1    2.03    1.80   1
   0  13   1   25.55    3.23   3
   0  13  -1   23.74    3.02   3
   0 -13   1   22.10    2.99   1
   0 -13  -1   21.62    2.84   1
  -1  13  -1   16.73    2.61   3
   1 -13   1   16.37    2.65   1
  -1 -13  -1   21.14    2.72   1
   1  13   1   16.33    2.90   3
   2  13   1    1.34    2.58   3
  -2  13  -1    7.04    2.51   3
  -2 -13  -1    3.33    2.21   1
  -3 -13  -1    4.98    2.34   1
   3  13   1    5.66    2.92   3
  -3  13  -1    9.68    2.80   3
   3  14  -1   97.75    6.39   3
  -3 -14   1   96.93    5.72   1
  -2 -14   1   21.29    3.32   1
  -2  14   1   19.67    3.31   3
   2 -14  -1   18.10    3.14   1
   2  14  -1   20.40    3.72   3
  -1  14   1    9.36    2.65   3
  -1 -14   1   11.24    2.55   1
   1 -14  -1    9.93    2.64   1
   1  14  -1    9.29    2.97   3
   0  14   1   18.06    3.25   3
   0 -14  -1   18.52    2.83   1
   0 -14   1   25.43    3.29   1
   0  14  -1   16.26    2.95   3
   1  14   1   20.10    3.54   3
  -1 -14  -1   17.26    3.00   1
  -1  14  -1   16.42    2.85   3
  -2  14  -1   60.59    4.78   3
  -2 -14  -1   59.27    4.47   1
   2  14   1   64.80    5.36   3
   1 -15  -1    5.76    2.69   1
  -1 -15   1    5.25    2.64   1
   1  15  -1   10.23    3.19   3
  -1  15   1    4.72    2.57   3
   0  15   1   11.42    3.07   3
   0  15  -1   14.14    3.15   3
   0 -15  -1   13.90    3.00   1
   0 -15   1   16.40    3.22   1
   1  15   1    7.39    3.17   3
  -1 -15  -1    5.02    2.86   1
  -1  15  -1   -1.19    2.65   3
  -7   0   2  141.23    5.60   4
  -7   0   2  132.74    5.96   1
  -6   0   2   43.59    3.14   4
  -6   0   2   43.36    3.42   1
  -5   0   2  985.04   21.05   1
  -5   0   2  998.18   19.64   4
   4   0  -2  124.05    4.56   1
   3   0  -2  147.69    4.60   1
   2   0  -2 9211.13  167.81   1
   1   0  -2 4261.17   77.56   1
   1   0  -2 4202.36   81.09   2
   0   0  -2  933.23   18.44   2
   0   0   2  919.63   18.28   3
   0   0  -2  904.82   17.32   1
  -1   0  -2 4168.13   80.84   2
  -1   0  -2 4253.75   77.71   1
  -2   0  -2   36.65    1.81   2
  -2   0  -2   36.13    1.34   1
  -3   0  -2 1910.79   35.44   1
  -3   0  -2 1881.45   38.11   2
  -4   0  -2   49.47    2.27   1
  -4   0  -2   47.24    2.80   2
  -5   0  -2    2.80    1.38   2
  -6   0  -2   16.73    2.44   2
  -7   0  -2    3.59    2.14   2
  -7  -1   2  328.35    9.95   1
  -6   1   2    7.51    2.03   1
  -6   1   2    9.98    1.92   4
  -6  -1   2    8.14    2.02   1
  -6  -1   2    5.72    1.89   4
   5  -1  -2  127.61    5.08   1
  -5  -1   2  131.30    4.70   4
  -5  -1   2  132.05    5.12   1
   4  -1  -2   93.65    3.93   1
  -4  -1   2   93.23    3.79   1
  -4  -1   2   96.39    3.59   4
   3  -1  -2  236.17    6.31   1
   3   1  -2  235.72    6.36   1
   2  -1  -2  770.07   15.54   1
  -2   1   2  762.16   15.53   3
   2   1  -2  774.17   16.10   2
   2   1  -2  768.89   15.53   1
   1   1  -2  619.31   12.78   3
   1   1  -2  597.76   12.62   2
   1  -1  -2  602.37   12.17   1
   1   1  -2  621.98   12.16   1
   1  -1  -2  612.46   12.38   2
  -1   1   2  613.02   12.27   3
   0   1  -2  478.56   10.14   2
   0  -1  -2  478.93    9.45   1
   0   1   2  480.25    9.93   3
   0  -1  -2  484.94   10.03   2
   0   1  -2  479.11    9.30   1
  -1  -1  -2  335.50    6.80   1
  -1   1  -2  336.00    7.54   2
   1   1   2  331.32    7.61   3
  -1  -1  -2  342.08    7.54   2
  -2  -1  -2  439.49    9.89   2
  -2   1  -2  435.81    9.80   2
   2   1   2  431.42   10.16   3
  -2   1  -2  422.52    8.43   1
  -2  -1  -2  445.72    8.86   1
  -3  -1  -2   86.80    2.78   1
  -3   1  -2   79.95    3.16   2
  -3  -1  -2   86.65    3.46   2
  -3   1  -2   83.79    2.48   1
  -4  -1  -2   19.92    1.99   2
  -4   1  -2   19.27    1.82   2
  -4  -1  -2   15.37    1.53   1
  -5  -1  -2  223.52    7.45   2
  -5   1  -2  216.49    7.07   2
  -6  -1  -2   96.97    5.08   2
  -6   1  -2  107.09    5.14   2
  -7  -1  -2    9.05    2.39   2
  -7   1  -2   13.03    2.83   2
  -7  -2   2   30.29    3.40   1
   6  -2  -2   34.90    3.15   1
  -6  -2   2   39.89    3.27   1
  -5  -2   2  446.65   10.29   4
   5  -2  -2  426.62   11.09   1
  -5  -2   2  434.77   11.01   1
  -4  -2   2  171.09    5.02   4
   4  -2  -2  164.33    5.46   1
  -4  -2   2  168.65    5.36   1
   3  -2  -2   89.05    3.53   1
  -3   2   2   98.93    3.24   3
  -3  -2   2   94.55    3.50   1
  -3  -2   2  100.14    3.32   4
  -2  -2   2 1461.49   26.13   4
  -2   2   2 1444.86   28.91   3
   2   2  -2 1487.43   28.81   3
   2  -2  -2 1422.40   28.03   1
  -2  -2   2 1467.09   28.06   1
  -1  -2   2   97.03    2.59   4
   1  -2  -2   93.96    2.42   2
   1   2  -2   92.99    2.45   3
  -1  -2   2   95.35    2.77   1
  -1   2   2   95.14    2.60   3
   1  -2  -2   89.93    2.79   1
   1   2  -2  100.51    2.93   2
   0  -2  -2  677.63   13.38   2
   0   2   2  657.92   13.59   3
   0   2  -2  650.33   13.59   2
   0   2  -2  673.70   13.44   3
   0  -2  -2  654.40   12.92   1
   0  -2   2  646.73   12.62   1
  -1  -2  -2  434.13    8.69   1
  -1   2  -2  421.06    9.30   2
  -1  -2  -2  432.05    9.23   2
   1   2   2  413.20    9.45   3
  -2  -2  -2  594.70   12.52   1
   2  -2   2  596.76   11.85   1
  -2   2  -2  629.40   13.41   2
  -2  -2  -2  647.59   13.66   2
   2   2   2  655.45   13.93   3
  -3   2  -2  413.35   10.03   2
  -3   2  -2  427.26    8.65   1
  -3   2  -2  430.73    8.05   4
  -3  -2  -2  436.66   10.47   2
   3   2   2  415.76   10.63   3
  -3  -2  -2  426.58    9.24   1
  -4  -2  -2  118.46    3.88   1
  -4   2  -2  115.64    4.36   2
  -4  -2  -2  121.94    4.76   2
  -5  -2  -2  707.19   17.17   2
  -5   2  -2  689.83   16.57   2
  -6  -2  -2   14.96    2.50   2
  -6   2  -2   12.04    2.17   2
  -7   2  -2   42.60    3.70   2
  -7  -2  -2   36.75    3.87   2
  -7  -3   2  199.95    7.56   1
  -6  -3   2   80.39    4.36   1
   6  -3  -2   74.49    4.34   1
  -5   3   2  325.80    8.82   3
  -5  -3   2  309.49    8.81   1
   5  -3  -2  320.01    9.02   1
  -4  -3   2  307.60    8.31   1
   4  -3  -2  325.70    8.49   1
  -4   3   2  317.14    8.22   3
  -3  -3   2 1037.88   20.06   4
  -3  -3   2 1077.86   21.67   1
   3   3  -2 1105.40   22.13   3
  -3   3   2 1078.58   22.15   3
   3  -3  -2 1040.96   21.62   1
   2  -3  -2  814.31   16.74   1
   2   3  -2  836.64   16.93   3
  -2  -3   2  818.51   15.50   4
   2   3  -2  848.66   17.49   2
  -2   3   2  813.55   16.99   3
  -2  -3   2  803.02   16.66   1
  -1  -3   2  154.35    4.04   1
   1  -3  -2  154.15    3.46   2
  -1   3   2  161.74    4.10   3
   1   3  -2  157.30    4.22   2
   1  -3  -2  152.22    4.13   1
   1   3  -2  158.96    3.93   3
   0   3  -2 1422.96   28.02   3
   0   3  -2 1392.45   27.94   2
   0  -3  -2 1413.23   26.78   1
   0  -3  -2 1448.86   27.64   2
   0  -3   2 1381.16   26.40   1
   0   3   2 1418.91   28.24   3
  -1   3  -2 1166.33   23.19   2
   1  -3   2 1138.89   21.50   1
   1   3   2 1159.96   23.58   3
  -1  -3  -2 1137.78   22.06   1
  -1  -3  -2 1130.90   23.03   2
  -1   3  -2 1160.12   23.45   3
  -2   3  -2  611.43   13.33   2
   2  -3   2  605.15   11.91   1
  -2  -3  -2  632.18   12.76   1
   2   3   2  641.03   13.98   3
  -2  -3  -2  616.83   13.63   2
   3   3   2   53.78    3.06   3
  -3  -3  -2   56.64    2.45   1
  -3   3  -2   55.50    2.57   2
   3  -3   2   51.94    1.97   1
  -4  -3  -2  143.02    4.51   1
  -4  -3  -2  142.96    5.36   2
  -4   3  -2  132.63    4.73   2
  -5   3  -2  215.43    6.92   2
  -5  -3  -2  222.42    7.63   2
  -5  -3  -2  215.31    6.37   1
  -6  -3  -2   34.31    3.28   2
  -6   3  -2   39.17    3.32   2
  -7  -3  -2   11.12    2.75   2
  -7  -4   2   22.98    3.11   1
  -6  -4   2   91.32    4.56   1
   6  -4  -2   83.42    4.66   1
  -5  -4   2  127.99    5.16   1
   5  -4  -2  137.29    5.39   1
  -5   4   2  137.71    5.16   3
   4  -4  -2  140.52    5.07   1
  -4  -4   2  146.04    5.08   1
  -4   4   2  148.68    4.96   3
   4   4  -2  138.65    4.97   3
  -3  -4   2  365.10    9.00   1
  -3   4   2  373.49    8.99   3
   3  -4  -2  351.43    8.93   1
   3   4  -2  378.63    8.93   3
  -2   4   2 2476.17   48.94   3
  -2  -4   2 2512.39   46.90   1
   2   4  -2 2490.37   49.04   2
   2   4  -2 2530.83   48.91   3
   2  -4  -2 2411.38   46.90   1
   1   4  -2  268.90    6.70   2
  -1  -4   2  277.81    6.50   1
  -1   4   2  276.75    6.76   3
   1   4  -2  294.21    6.72   3
   1  -4  -2  280.08    6.67   1
   0  -4  -2 3260.49   63.12   1
   0   4   2 3463.49   66.66   3
   0   4  -2 3477.72   66.42   3
   0  -4  -2 3537.17   65.68   2
   0  -4   2 3385.15   62.80   1
   0   4  -2 3362.31   65.83   2
  -1   4  -2  937.06   19.21   2
  -1  -4  -2  897.69   19.02   2
  -1  -4  -2  933.04   18.52   1
   1  -4   2  932.07   17.82   1
  -1   4  -2  964.77   19.63   3
   1   4   2  946.63   19.80   3
  -2   4  -2  763.33   16.69   3
   2  -4   2  750.47   14.56   1
  -2  -4  -2  764.25   15.44   1
   2   4   2  756.47   16.75   3
  -2   4  -2  746.34   15.98   2
   3   4   2  248.06    7.30   3
  -3  -4  -2  232.96    6.27   1
  -3   4  -2  237.96    6.42   2
  -4   4  -2   96.05    3.81   2
  -4  -4  -2   89.37    3.63   1
   4   4   2   90.71    4.57   3
  -5   4  -2   28.65    2.47   2
  -5  -4  -2   28.41    2.56   1
  -5  -4  -2   22.63    2.61   2
  -6  -4  -2   19.75    2.76   2
  -7  -5   2   29.41    3.47   1
  -6  -5   2   39.23    3.50   1
   5  -5  -2  119.15    5.15   1
  -5  -5   2  131.47    5.34   1
  -4  -5   2   83.41    3.91   1
  -4   5   2   91.33    3.88   3
   4  -5  -2   79.46    3.83   1
   4   5  -2   78.84    3.84   3
  -3   5   2   65.42    2.95   3
   3  -5  -2   64.24    3.10   1
  -3  -5   2   72.04    3.33   1
   3   5  -2   66.34    3.14   3
  -2   5   2   97.05    3.45   3
  -2  -5   2   89.06    3.43   1
   2   5  -2   95.60    3.43   3
   2  -5  -2   88.13    3.49   1
  -1   5   2  261.95    6.63   3
  -1  -5   2  255.58    6.28   1
   1  -5  -2  257.74    6.44   1
   1   5  -2  246.78    6.47   3
   1   5  -2  245.05    6.35   2
   0   5  -2 4447.41   86.40   2
   0   5  -2 4452.51   87.27   3
   0  -5  -2 4643.44   86.20   2
   0  -5   2 4461.53   82.56   1
   0  -5  -2 4493.08   82.99   1
   0   5   2 4481.20   87.60   3
  -1  -5  -2  663.53   13.96   1
   1  -5   2  677.86   13.28   1
  -1   5  -2  669.43   14.12   2
  -1   5  -2  671.35   14.77   3
   1   5   2  654.87   14.95   3
  -2   5  -2  879.21   18.44   2
  -2   5  -2  878.41   19.25   3
   2   5   2  887.61   19.37   3
   2  -5   2  893.03   17.04   1
  -2  -5  -2  845.20   17.89   1
   3   5   2   21.80    2.23   3
  -3   5  -2   24.28    2.23   3
  -3  -5  -2   24.46    1.90   1
  -3   5  -2   25.82    1.91   2
  -4  -5  -2  313.49    8.25   1
  -4   5  -2  308.78    8.20   2
   4   5   2  297.67    9.27   3
  -4   5  -2  308.68    9.16   3
  -5  -5  -2   68.29    3.58   1
  -5   5  -2   62.71    4.15   3
  -6   5  -2   13.29    2.78   3
  -6  -5  -2   14.74    2.49   2
  -6  -6   2   18.88    2.77   1
   5  -6  -2   54.28    3.96   1
  -5  -6   2   61.64    3.70   1
  -5   6   2   59.59    3.55   3
   4  -6  -2  219.36    6.80   1
  -4  -6   2  204.05    6.72   1
   4   6  -2  204.53    6.68   3
  -4   6   2  202.63    6.49   3
   3   6  -2  515.96   12.57   3
   3  -6  -2  544.94   12.50   1
  -3  -6   2  542.74   12.51   1
  -3   6   2  524.55   12.59   3
  -2   6   2  266.74    7.20   3
   2   6  -2  278.35    7.26   3
   2  -6  -2  263.33    7.14   1
  -2  -6   2  256.61    7.02   1
   1   6  -2 1060.39   21.48   2
   1  -6  -2 1035.04   20.94   1
   1   6  -2 1036.89   21.83   3
  -1   6   2 1037.63   21.89   3
  -1  -6   2 1000.85   20.70   1
   0  -6  -2  760.53   15.42   2
   0   6   2  754.57   16.95   3
   0   6  -2  770.52   16.64   3
   0  -6  -2  770.04   16.08   1
   0   6  -2  767.46   16.03   2
   0  -6   2  781.46   15.62   1
  -1   6  -2  263.43    7.17   3
  -1   6  -2  278.93    6.57   2
   1  -6   2  263.10    6.28   1
   1   6   2  263.34    7.42   3
  -1  -6  -2  266.02    6.87   1
   2  -6   2   38.49    1.96   1
   2   6   2   34.13    2.67   3
  -2  -6  -2   39.60    2.43   1
  -2   6  -2   32.80    2.40   3
  -2   6  -2   40.16    2.34   2
   3   6   2  174.88    6.26   3
  -3  -6  -2  172.85    5.52   1
  -3   6  -2  181.15    5.41   2
  -3   6  -2  185.40    6.24   3
  -4   6  -2  398.21   11.19   3
   4   6   2  392.77   11.32   3
  -4  -6  -2  379.46    9.94   1
  -5  -6  -2   62.21    3.70   1
  -5   6  -2   54.92    3.92   3
   5   6   2   50.67    4.39   3
  -6  -6  -2    3.71    2.21   2
  -6   6  -2    4.43    2.43   3
  -6  -7   2   33.59    3.35   1
  -5   7   2   77.22    4.08   3
  -5  -7   2   77.76    4.29   1
   5  -7  -2   75.37    4.36   1
   4   7  -2  127.98    5.32   3
   4  -7  -2  132.83    5.30   1
  -4   7   2  126.31    5.04   3
  -4  -7   2  129.33    5.23   1
   3  -7  -2  414.44   10.43   1
  -3  -7   2  414.43   10.42   1
  -3   7   2  385.93   10.32   3
   3   7  -2  402.45   10.54   3
  -2  -7   2   34.65    2.42   1
   2   7  -2   31.06    2.42   3
   2  -7  -2   31.42    2.44   1
  -2   7   2   32.02    2.25   3
   1  -7  -2  528.88   12.08   1
  -1  -7   2  532.60   11.96   1
  -1   7   2  533.45   12.56   3
   1   7  -2  523.22   11.99   2
   1   7  -2  527.60   12.49   3
   0   7  -2    1.22    1.02   3
   0  -7  -2    3.58    1.10   1
   0   7  -2    2.52    0.93   2
   0   7   2    2.64    1.23   3
   0  -7  -2    2.84    0.64   2
   0  -7   2    5.15    1.12   1
  -1  -7  -2  559.01   12.72   1
  -1   7  -2  552.31   12.26   2
  -1   7  -2  563.33   13.34   3
   1   7   2  581.19   13.73   3
   1  -7   2  585.93   12.17   1
  -2  -7  -2  431.80   10.51   1
   2  -7   2  440.87    9.74   1
  -2   7  -2  459.80   10.20   2
  -2   7  -2  426.46   11.14   3
   2   7   2  432.42   11.46   3
  -3   7  -2   98.25    4.71   3
   3   7   2  100.58    4.81   3
  -3  -7  -2  101.89    4.21   1
   4   7   2   43.68    3.80   3
  -4  -7  -2   42.05    3.06   1
  -4   7  -2   44.39    3.56   3
  -5   7  -2   51.03    4.03   3
   5   7   2   48.50    4.45   3
  -5  -7  -2   46.89    3.47   1
  -6   7  -2   44.41    4.37   3
  -6  -7  -2   37.43    3.68   2
  -6  -7  -2   38.47    3.64   1
  -6   8   2   11.54    2.70   3
  -6  -8   2   15.78    2.78   1
  -5   8   2   46.66    3.59   3
  -5  -8   2   40.78    3.55   1
   4  -8  -2  163.31    6.27   1
  -4  -8   2  171.37    6.41   1
   4   8  -2  172.18    6.42   3
  -4   8   2  180.64    6.35   3
   3  -8  -2  187.42    6.30   1
  -3   8   2  171.45    6.02   3
   3   8  -2  174.93    6.23   3
   2   8  -2  336.26    9.29   3
  -2   8   2  342.40    9.09   3
   2  -8  -2  334.38    8.92   1
  -2  -8   2  320.46    8.79   1
  -1   8   2   47.55    3.00   3
   1  -8  -2   51.26    3.00   1
   1   8  -2   53.50    2.68   2
   1   8  -2   55.60    3.15   3
  -1  -8   2   53.27    2.88   1
   0   8  -2   45.97    2.88   3
   0  -8  -2   48.58    2.91   1
   0  -8   2   45.70    2.52   1
   0   8  -2   45.79    2.24   2
   0   8   2   43.09    2.89   3
   1   8   2   99.14    4.42   3
   1  -8   2  101.08    3.82   1
  -1   8  -2  105.11    3.43   2
  -1  -8  -2   96.75    4.02   1
  -1   8  -2  103.01    4.19   3
  -2  -8  -2   57.08    3.08   1
   2   8   2   62.23    3.61   3
  -2   8  -2   55.73    3.26   3
  -3  -8  -2   54.65    3.21   1
  -3   8  -2   52.33    3.40   3
   3   8   2   46.31    3.44   3
  -4   8  -2  222.65    8.16   3
  -4  -8  -2  233.73    7.35   1
   4   8   2  231.92    8.37   3
  -5  -8  -2   87.87    4.58   1
   5   8   2   85.87    5.64   3
  -5   8  -2   76.12    5.02   3
  -6  -8  -2   60.04    4.58   2
  -6   8  -2   68.64    5.25   3
  -6  -8  -2   63.75    4.50   1
   6   8   2   64.14    5.68   3
  -5   9   2  130.22    5.94   3
  -5  -9   2  135.13    6.15   1
  -4  -9   2  106.98    5.22   1
   4  -9  -2  101.30    5.16   1
  -4   9   2  115.06    5.20   3
  -3  -9   2  766.28   17.89   1
  -3   9   2  740.52   18.17   3
   3   9  -2  793.09   18.62   3
   3  -9  -2  811.85   18.02   1
   2  -9  -2   51.36    3.35   1
   2   9  -2   51.76    3.53   3
  -2  -9   2   52.40    3.23   1
  -2   9   2   51.73    3.39   3
   1  -9  -2  223.48    6.97   1
   1   9  -2  234.42    7.27   3
  -1  -9   2  230.32    6.80   1
  -1   9   2  220.46    7.19   3
   1   9  -2  221.17    6.40   2
   0   9   2  418.47   11.25   3
   0   9  -2  424.34    9.83   2
   0  -9  -2  410.75   10.55   1
   0  -9   2  414.20   10.11   1
   0   9  -2  412.21   10.93   3
   1  -9   2  243.52    6.71   1
  -1   9  -2  238.81    7.43   3
  -1  -9  -2  229.19    7.08   1
   1   9   2  237.82    7.82   3
  -2   9  -2   99.78    4.60   3
  -2  -9  -2  105.14    4.53   1
   2   9   2  100.95    4.96   3
  -3   9  -2  309.23    9.58   3
  -3  -9  -2  305.18    8.81   1
   3   9   2  309.13    9.89   3
  -4  -9  -2   25.22    2.74   1
  -4   9  -2   22.59    2.95   3
   4   9   2   22.17    3.26   3
  -5  -9  -2   31.91    3.39   1
   5   9   2   24.96    3.96   3
  -5   9  -2   27.35    3.63   3
  -5  10   2   84.92    5.03   3
  -5 -10   2   76.25    5.10   1
  -4  10   2   18.70    2.66   3
   4 -10  -2   12.55    2.58   1
  -4 -10   2   12.61    2.45   1
  -3 -10   2    2.17    1.68   1
  -3  10   2    1.95    1.65   3
   3 -10  -2    3.10    1.71   1
   3  10  -2    1.73    1.84   3
  -2  10   2   11.12    2.02   3
  -2 -10   2   14.98    2.27   1
   2 -10  -2   17.38    2.34   1
   2  10  -2   15.16    2.41   3
  -1 -10   2   72.80    3.73   1
   1  10  -2   76.82    4.19   3
   1 -10  -2   76.53    4.03   1
  -1  10   2   75.93    4.17   3
   0  10  -2  263.03    8.49   3
   0 -10  -2  291.14    8.42   1
   0  10   2  292.79    8.98   3
   0 -10   2  292.29    8.00   1
   1  10   2   48.56    3.48   3
  -1  10  -2   43.54    3.29   3
   1 -10   2   42.29    2.93   1
  -1 -10  -2   41.91    3.16   1
  -2  10  -2   73.55    4.21   3
  -2 -10  -2   70.62    3.78   1
   2  10   2   68.57    4.43   3
   3  10   2   33.79    3.46   3
  -3 -10  -2   30.17    3.02   1
  -3  10  -2   26.78    2.96   3
  -4  10  -2   60.56    4.41   3
  -4 -10  -2   54.68    3.97   1
   4  10   2   63.14    4.66   3
   5  10   2   85.54    6.09   3
  -5  10  -2   86.31    5.45   3
  -5 -10  -2   79.52    4.98   1
  -5  11   2   23.86    3.21   3
  -5 -11   2   23.81    3.42   1
  -4 -11   2    7.22    2.22   1
  -4  11   2    9.99    2.61   3
   3 -11  -2   22.27    3.15   1
  -3 -11   2   29.15    3.21   1
  -3  11   2   26.76    2.94   3
   3  11  -2   25.00    3.22   3
   2 -11  -2   80.21    4.45   1
  -2 -11   2   79.56    4.31   1
   2  11  -2   79.22    4.70   3
  -2  11   2   73.88    4.37   3
  -1 -11   2   40.26    3.13   1
   1  11  -2   41.96    3.61   3
   1 -11  -2   37.30    3.06   1
  -1  11   2   48.95    3.62   3
   0  11  -2   10.68    2.16   3
   0 -11   2   14.19    2.12   1
   0  11   2   16.24    2.54   3
   0 -11  -2   13.36    2.11   1
   1  11   2   37.72    3.52   3
   1 -11   2   37.28    3.04   1
  -1 -11  -2   39.71    3.25   1
  -1  11  -2   36.31    3.34   3
  -2  11  -2  107.57    5.25   3
  -2 -11  -2   98.73    4.90   1
   2  11   2  105.37    5.59   3
  -3 -11  -2   87.17    4.66   1
  -3  11  -2   88.92    4.94   3
   3  11   2   96.50    5.63   3
   4  11   2   74.03    5.43   3
  -4  11  -2   75.70    5.07   3
  -4 -11  -2   69.81    4.59   1
  -4  12   2   73.55    4.84   3
  -4 -12   2   79.43    5.08   1
  -3  12   2   92.82    5.31   3
  -3 -12   2   89.89    5.22   1
   3 -12  -2   91.29    5.29   1
   3  12  -2   88.09    5.50   3
  -2  12   2   50.37    4.00   3
   2 -12  -2   52.00    3.92   1
  -2 -12   2   52.26    3.79   1
   2  12  -2   43.37    4.09   3
  -1 -12   2   61.92    3.96   1
  -1  12   2   62.18    4.25   3
   1  12  -2   62.24    4.53   3
   1 -12  -2   58.65    3.95   1
   0  12  -2   94.28    4.95   3
   0 -12   2   82.77    4.42   1
   0 -12  -2   74.33    4.42   1
   0  12   2   80.80    4.77   3
   1  12   2  164.35    7.04   3
  -1 -12  -2  160.51    6.54   1
  -1  12  -2  170.66    6.90   3
   2  12   2   22.32    3.13   3
  -2 -12  -2   27.26    2.97   1
  -2  12  -2   26.81    3.04   3
   3  12   2    7.45    2.73   3
  -3  12  -2    6.40    2.50   3
  -3 -12  -2    6.21    2.12   1
  -4 -12  -2    0.75    2.19   1
   4  12   2    5.73    2.65   3
  -4  12  -2    4.02    2.68   3
   3 -13  -2   17.52    3.26   1
  -3 -13   2   20.62    3.35   1
  -3  13   2   21.46    3.39   3
   3  13  -2   15.88    3.50   3
   2 -13  -2   42.42    3.92   1
  -2  13   2   34.85    3.78   3
   2  13  -2   39.81    4.13   3
  -2 -13   2   32.92    3.46   1
  -1 -13   2   17.93    2.81   1
   1 -13  -2   15.92    2.79   1
   1  13  -2   18.44    3.16   3
  -1  13   2   18.76    2.93   3
   0 -13  -2   60.27    4.07   1
   0 -13   2   63.04    4.20   1
   0  13  -2   55.78    4.49   3
   0  13   2   55.54    4.54   3
   1  13   2    3.60    2.39   3
  -1 -13  -2    1.72    1.70   1
  -1  13  -2    6.28    2.28   3
   2  13   2   81.55    5.53   3
  -2  13  -2   72.18    4.78   3
  -2 -13  -2   78.79    4.89   1
   3  13   2   32.98    4.07   3
  -3 -13  -2   29.38    3.44   1
  -3  13  -2   33.58    3.98   3
  -2  14   2   78.75    5.17   3
   2  14  -2   87.24    5.84   3
   2 -14  -2   93.84    5.62   1
  -2 -14   2   85.11    5.14   1
  -1  14   2    2.25    2.17   3
   1 -14  -2    1.43    2.19   1
   1  14  -2    2.39    2.55   3
  -1 -14   2    0.84    2.31   1
   0  14   2    7.90    2.54   3
   0 -14  -2    9.96    2.45   1
   0  14  -2    8.91    2.66   3
   0 -14   2    9.23    2.76   1
  -1  14  -2   12.65    2.67   3
  -1 -14  -2   11.58    2.80   1
   1  14   2    4.39    2.74   3
   2  14   2   68.00    5.38   3
  -2  14  -2   74.35    5.34   3
  -2 -14  -2   78.72    5.11   1
   1 -15  -2   10.24    2.97   1
  -1 -15   2    3.36    2.82   1
   1  15  -2    7.75    3.19   3
   0  15   2   30.79    3.90   3
   0  15  -2   28.39    3.83   3
   0 -15  -2   30.52    3.96   1
  -7   0   3  129.15    5.69   4
  -7   0   3  135.50    6.18   1
  -6   0   3    1.50    1.99   1
  -6   0   3   -0.12    1.70   4
   5   0  -3  179.93    6.47   1
   4   0  -3   11.14    1.82   1
   3   0  -3  140.32    4.63   1
   2   0  -3  884.68   17.58   1
   2   0  -3  881.87   17.98   2
  -2   0   3  826.51   17.10   3
   1   0  -3  136.97    3.80   2
   1   0  -3  140.71    3.75   1
   0   0  -3   13.91    1.00   1
   0   0  -3   15.11    1.41   2
  -1   0  -3 1531.91   30.32   2
  -1   0  -3 1503.39   28.14   1
  -2   0  -3  925.68   19.50   2
  -2   0  -3  919.89   17.42   1
  -3   0  -3  570.66   13.50   2
  -3   0  -3  597.79   11.66   1
  -4   0  -3   40.63    2.73   2
  -5   0  -3  595.42   15.19   2
  -6   0  -3   48.74    3.73   2
  -7   0  -3    9.23    2.71   2
  -7   1   3   62.64    4.20   4
  -7   1   3   65.71    4.64   1
  -7  -1   3   61.28    4.16   4
  -7  -1   3   56.19    4.18   1
  -6  -1   3  200.86    7.06   1
  -6  -1   3  191.67    6.49   4
   6  -1  -3  191.24    7.09   1
   5  -1  -3   87.45    4.37   1
  -5  -1   3   84.20    3.82   4
  -5  -1   3   91.29    4.27   1
   4  -1  -3   33.97    2.67   1
   4   1  -3   30.31    2.41   1
   3   1  -3  279.96    7.27   1
  -3   1   3  267.83    6.35   3
   3  -1  -3  272.91    7.23   1
   2  -1  -3 1232.71   24.00   1
   2   1  -3 1230.16   24.86   2
  -2   1   3 1231.88   24.04   3
   2  -1  -3 1204.26   24.54   2
   2   1  -3 1203.31   23.97   1
  -1   1   3  660.22   13.18   3
   1  -1  -3  650.85   13.22   1
   1  -1  -3  652.45   13.55   2
   1   1  -3  650.80   13.16   1
   1   1  -3  658.38   13.81   2
   0   1   3  255.52    5.80   3
   0  -1  -3  250.68    5.59   1
   0  -1  -3  259.75    6.16   2
   0   1  -3  254.95    5.40   1
  -1   1  -3  818.47   17.13   2
  -1   1  -3  821.01   15.72   1
  -1  -1  -3  819.58   17.02   2
   1   1   3  826.78   17.08   3
  -1  -1  -3  802.21   15.62   1
  -2  -1  -3    8.85    1.16   2
  -2  -1  -3   13.57    1.03   1
  -2   1  -3   11.67    1.26   2
  -2   1  -3   11.45    0.69   1
  -3  -1  -3  300.58    6.74   1
  -3   1  -3  294.92    7.95   2
  -3  -1  -3  298.54    8.07   2
  -3   1  -3  307.04    6.27   1
  -4   1  -3   61.95    3.23   2
  -4  -1  -3   57.11    3.19   2
  -5  -1  -3  350.59   10.21   2
  -5   1  -3  338.92    9.97   2
  -6  -1  -3  113.32    5.62   2
  -6   1  -3  109.18    5.53   2
  -7   1  -3   13.33    2.95   2
  -7  -1  -3    5.81    2.65   2
  -7  -2   3    7.32    2.58   1
  -7   2   3    8.93    2.79   1
  -7   2   3    5.31    2.54   4
   6  -2  -3   35.04    3.24   1
  -6  -2   3   38.92    3.44   1
  -6  -2   3   38.73    3.13   4
  -5  -2   3  102.13    4.59   1
   5  -2  -3   99.86    4.75   1
  -5  -2   3   98.81    4.26   4
  -4   2   3  199.11    5.48   3
  -4  -2   3  190.16    5.69   4
  -4  -2   3  193.43    6.17   1
   4  -2  -3  195.45    6.22   1
   3  -2  -3   39.25    2.53   1
  -3   2   3   46.35    2.01   3
  -3  -2   3   35.23    2.22   4
  -3  -2   3   37.05    2.35   1
   2   2  -3  258.18    6.36   1
   2  -2  -3  255.08    6.40   1
  -2   2   3  251.18    5.69   3
   2   2  -3  237.34    5.41   3
   2  -2  -3  238.58    5.90   2
   2   2  -3  244.59    6.47   2
   1   2  -3  226.71    4.91   3
  -1   2   3  240.41    5.29   3
   1  -2  -3  226.14    5.59   1
   1   2  -3  225.18    5.77   2
   1   2  -3  211.19    5.36   1
   1  -2  -3  227.27    5.34   2
   0  -2   3 1690.87   30.94   1
   0  -2   3 1670.21   28.79   4
   0  -2  -3 1702.06   32.79   2
   0  -2  -3 1616.80   31.18   1
   0   2   3 1646.33   32.85   3
   0   2  -3 1636.28   32.96   2
  -1  -2  -3 1018.26   19.39   1
   1   2   3 1023.34   20.82   3
  -1  -2  -3  996.48   20.61   2
  -1   2  -3  986.89   20.79   2
   2   2   3   24.38    2.05   3
  -2  -2  -3   28.33    1.56   1
  -2  -2  -3   26.81    1.87   2
  -2   2  -3   27.82    1.77   2
  -3  -2  -3  449.15   11.05   2
  -3  -2  -3  455.75    9.67   1
  -3   2  -3  436.32   10.76   2
  -4  -2  -3  114.70    4.70   2
  -4   2  -3  111.48    4.49   2
  -4  -2  -3  115.26    3.76   1
  -5   2  -3   17.08    2.17   2
  -5  -2  -3   18.19    2.34   2
  -6  -2  -3   -0.85    1.80   2
  -6   2  -3    2.62    2.09   2
  -7  -3   3   95.76    5.45   1
  -6  -3   3   56.51    3.99   1
   6  -3  -3   46.82    3.71   1
  -5  -3   3  469.12   11.12   4
  -5  -3   3  457.31   11.92   1
   5  -3  -3  484.69   12.30   1
  -4  -3   3    5.01    1.38   4
  -4   3   3    5.87    1.31   3
   4  -3  -3    6.10    1.55   1
  -4  -3   3    2.88    1.31   1
  -3  -3   3  698.23   15.14   1
   3   3  -3  685.99   14.70   3
   3  -3  -3  703.11   15.25   1
  -3   3   3  699.05   14.86   3
  -2  -3   3  251.33    6.48   1
  -2  -3   3  257.91    6.09   4
   2   3  -3  251.30    6.77   2
   2  -3  -3  262.06    6.67   1
   2   3  -3  251.99    5.85   3
  -2   3   3  255.04    6.11   3
   2  -3  -3  250.89    5.91   2
   1   3  -3  386.66    9.17   2
   1  -3  -3  398.78    8.91   1
  -1  -3   3  411.50    8.14   4
  -1   3   3  390.25    8.84   3
  -1  -3   3  408.16    8.74   1
   1  -3  -3  397.55    8.52   2
   1   3  -3  411.06    8.57   3
   0   3   3 2605.47   52.12   3
   0  -3  -3 2616.41   49.45   1
   0  -3   3 2677.47   49.05   1
   0  -3  -3 2722.69   51.61   2
   0   3  -3 2729.54   51.93   3
   0   3  -3 2594.39   51.91   2
  -1  -3  -3   80.10    2.87   2
   1   3   3   87.97    3.18   3
   1  -3   3   82.87    1.99   1
  -1   3  -3   82.65    3.15   2
  -1  -3  -3   86.72    2.81   1
  -2  -3  -3  411.25    9.01   1
  -2  -3  -3  422.02    9.83   2
  -2   3  -3  416.18    9.83   2
   2   3   3  402.66   10.13   3
  -3  -3  -3   71.07    3.29   2
   3   3   3   66.71    3.58   3
  -3   3  -3   66.60    3.02   2
  -3  -3  -3   66.48    2.73   1
  -4   3  -3   71.69    3.43   2
  -4  -3  -3   68.21    2.98   1
  -4  -3  -3   66.59    3.56   2
  -5   3  -3   29.38    2.80   2
  -5  -3  -3   26.00    2.83   2
  -6  -3  -3  181.25    7.51   2
  -6   3  -3  177.49    6.98   2
  -7  -4   3  129.65    6.13   1
  -6  -4   3  144.08    5.92   1
   6  -4  -3  131.19    6.09   1
  -5  -4   3  258.11    8.01   1
   5  -4  -3  253.33    8.16   1
  -4   4   3   71.48    3.18   3
  -4  -4   3   66.54    3.48   1
   4  -4  -3   71.13    3.69   1
  -3   4   3  243.88    6.42   3
   3   4  -3  239.41    6.30   3
  -3  -4   3  243.94    6.89   1
   3  -4  -3  252.74    7.02   1
  -2   4   3  308.77    7.30   3
   2   4  -3  299.74    7.80   2
  -2  -4   3  297.61    7.48   1
   2  -4  -3  294.85    7.61   1
   2   4  -3  304.05    7.11   3
   1  -4  -3  937.46   19.04   1
   1  -4  -3  935.29   18.76   2
  -1   4   3  934.41   19.61   3
   1   4  -3  970.77   19.33   3
   1   4  -3  950.82   19.75   2
  -1  -4   3  948.09   18.77   1
   0   4  -3  298.85    7.16   3
   0  -4  -3  300.53    7.12   1
   0  -4  -3  303.86    6.90   2
   0  -4   3  315.78    6.64   1
   0   4  -3  299.65    7.34   2
   0   4   3  289.55    7.39   3
  -1  -4  -3   23.86    1.74   1
   1   4   3   29.73    2.07   3
  -1   4  -3   26.70    1.89   3
   1  -4   3   25.39    1.18   1
  -1   4  -3   25.13    1.93   2
  -1  -4  -3   22.97    1.56   2
  -2   4  -3  531.34   12.09   2
  -2  -4  -3  522.25   12.01   2
   2   4   3  523.17   12.49   3
  -2  -4  -3  518.61   11.27   1
  -3  -4  -3  210.91    6.52   2
  -3   4  -3  212.44    6.16   2
  -3  -4  -3  206.25    5.70   1
   3   4   3  205.17    6.74   3
  -4  -4  -3  151.77    4.87   1
   4   4   3  142.20    5.95   3
  -4  -4  -3  150.94    5.76   2
  -4   4  -3  151.88    5.26   2
  -5  -4  -3  154.93    6.30   2
  -5   4  -3  145.25    5.60   2
  -6   4  -3   40.36    3.68   2
  -6  -4  -3   40.93    3.74   2
   6  -5  -3   22.86    3.10   1
  -6  -5   3   25.70    3.05   1
  -5  -5   3   69.70    4.10   1
   5  -5  -3   63.17    3.81   1
   4  -5  -3  161.73    5.82   1
  -4   5   3  155.54    5.12   3
  -4  -5   3  154.14    5.58   1
   3   5  -3  598.67   13.22   3
  -3  -5   3  576.91   13.42   1
   3  -5  -3  587.29   13.57   1
  -3   5   3  589.75   13.31   3
  -2  -5   3  257.92    6.76   1
   2   5  -3  248.35    6.48   3
   2  -5  -3  246.37    6.84   1
   2   5  -3  257.02    7.09   2
  -2   5   3  261.46    6.65   3
  -1  -5   3  957.05   19.26   1
   1  -5  -3  976.27   19.64   1
   1  -5  -3  962.03   18.98   2
   1   5  -3  973.21   19.99   3
   1   5  -3  944.91   20.13   2
   0   5  -3    4.56    1.04   2
   0   5   3    5.00    1.08   3
   0   5  -3    5.08    0.99   3
   0  -5   3    6.93    0.92   1
   0  -5  -3    6.12    0.86   2
   0  -5  -3    3.64    0.98   1
  -1   5  -3  152.87    4.91   3
  -1  -5  -3  161.03    4.70   1
   1  -5   3  157.91    3.88   1
  -1   5  -3  152.35    4.70   2
   1   5   3  157.55    5.11   3
  -1  -5  -3  154.64    4.45   2
  -2  -5  -3   15.91    1.57   1
   2   5   3   14.47    1.77   3
  -2   5  -3   14.82    1.73   3
  -2  -5  -3   12.71    1.49   2
  -2   5  -3   15.55    1.67   2
   3   5   3   41.46    3.09   3
  -3   5  -3   30.61    2.77   3
  -3  -5  -3   38.63    2.40   1
  -3   5  -3   40.53    2.64   2
  -3  -5  -3   36.66    2.47   2
  -4  -5  -3  341.20    8.71   1
   4   5   3  328.21   10.07   3
  -4   5  -3  334.40    9.09   2
  -4  -5  -3  342.89    9.89   2
  -5  -5  -3    8.46    2.08   2
  -5   5  -3    5.35    1.76   2
  -5  -5  -3    7.38    1.83   1
  -6  -5  -3   31.66    3.61   2
  -6  -6   3   43.83    3.81   1
   6  -6  -3   47.26    4.22   1
   5  -6  -3    2.00    1.83   1
  -5   6   3    4.34    1.59   3
  -5  -6   3    4.80    1.80   1
  -4   6   3  219.12    6.52   3
   4  -6  -3  199.42    6.85   1
  -4  -6   3  206.90    6.84   1
   3   6  -3  272.14    7.49   3
  -3   6   3  279.89    7.55   3
  -3  -6   3  270.77    7.80   1
   3  -6  -3  280.93    7.98   1
  -2  -6   3  301.30    7.78   1
   2   6  -3  296.31    7.69   3
   2   6  -3  289.69    7.96   2
  -2   6   3  294.73    7.76   3
   2  -6  -3  293.82    7.91   1
  -1  -6   3  293.45    7.27   1
   1   6  -3  277.22    7.45   2
   1  -6  -3  292.43    7.56   1
  -1   6   3  290.65    7.70   3
   1   6  -3  296.64    7.44   3
   0  -6  -3  246.03    5.73   2
   0  -6  -3  238.62    6.51   1
   0   6  -3  229.75    6.45   3
   0  -6   3  242.81    5.98   1
   0   6   3  235.97    6.80   3
   0   6  -3  248.26    6.38   2
   1  -6   3  235.52    5.65   1
  -1  -6  -3  223.83    6.40   1
  -1   6  -3  232.00    6.66   3
  -1   6  -3  246.41    6.46   2
  -1  -6  -3  237.70    6.06   2
   1   6   3  240.02    6.99   3
  -2   6  -3  184.59    5.63   2
  -2   6  -3  186.28    6.08   3
  -2  -6  -3  192.64    5.58   1
  -2  -6  -3  179.89    5.55   2
   2   6   3  182.21    6.17   3
  -3   6  -3   70.83    3.90   3
   3   6   3   68.25    3.99   3
  -3  -6  -3   63.01    3.36   2
  -3  -6  -3   70.00    3.32   1
  -3   6  -3   70.88    3.45   2
   4   6   3  298.04    9.58   3
  -4  -6  -3  301.56    8.25   1
  -4  -6  -3  303.03    9.18   2
  -4   6  -3  299.42    8.34   2
  -4   6  -3  283.98    9.18   3
  -5   6  -3   26.48    3.03   3
  -5  -6  -3   28.01    3.04   2
   5   6   3   28.08    3.59   3
  -5  -6  -3   31.30    2.84   1
  -6   6  -3   56.41    4.43   3
  -6  -6  -3   57.96    4.39   2
  -6  -7   3   30.75    3.50   1
   5  -7  -3    7.73    2.30   1
  -5   7   3   10.33    2.13   3
  -5  -7   3    9.37    2.05   1
  -4  -7   3   88.68    4.34   1
  -4   7   3   94.16    4.16   3
   4  -7  -3   87.68    4.52   1
  -3  -7   3  190.54    6.15   1
  -3   7   3  166.87    5.68   3
   3   7  -3  174.89    5.82   3
   3  -7  -3  170.96    6.06   1
   2   7  -3  149.01    5.15   2
  -2  -7   3  143.08    4.99   1
   2  -7  -3  144.00    5.16   1
  -2   7   3  145.31    5.05   3
   2   7  -3  138.12    4.87   3
   1  -7  -3  563.86   13.03   1
  -1  -7   3  569.81   12.63   1
  -1   7   3  568.32   13.38   3
   1   7  -3  556.65   12.90   2
   1   7  -3  577.16   13.22   3
   0  -7   3  547.12   12.12   1
   0   7  -3  576.97   12.74   2
   0  -7  -3  568.86   12.87   1
   0   7   3  564.55   13.53   3
   0   7  -3  566.21   13.14   3
  -1   7  -3  185.21    5.32   2
   1  -7   3  170.78    4.73   1
  -1   7  -3  170.76    5.59   3
  -1  -7  -3  169.84    5.42   1
   1   7   3  173.12    6.02   3
  -1  -7  -3  165.75    4.82   2
   2   7   3  123.11    5.03   3
  -2  -7  -3  113.74    4.22   2
  -2   7  -3  119.03    4.86   3
  -2   7  -3  125.25    4.44   2
  -2  -7  -3  112.82    4.42   1
   3   7   3  213.58    7.40   3
  -3   7  -3  228.86    6.68   2
  -3  -7  -3  204.09    6.68   2
  -3   7  -3  203.64    7.25   3
  -3  -7  -3  209.89    6.50   1
  -4   7  -3   22.68    2.71   3
  -4  -7  -3   25.17    2.42   1
   4   7   3   24.85    3.15   3
  -4  -7  -3   25.13    2.61   2
  -5  -7  -3   17.65    2.86   2
  -5   7  -3   22.78    3.28   3
   5   7   3   13.27    3.28   3
  -5  -7  -3   14.57    2.47   1
  -6   7  -3  151.07    7.33   3
  -6  -7  -3  155.89    7.19   2
  -6  -8   3   19.15    3.07   1
  -5  -8   3    4.32    1.90   1
   5  -8  -3    4.03    2.33   1
  -5   8   3    4.61    1.97   3
  -4  -8   3    5.63    1.88   1
  -4   8   3    0.80    1.62   3
   4  -8  -3    1.12    1.81   1
   3   8  -3  243.27    7.58   3
  -3  -8   3  241.99    7.55   1
   3  -8  -3  247.25    7.81   1
  -3   8   3  239.26    7.39   3
  -2  -8   3   74.07    3.70   1
   2  -8  -3   77.39    3.86   1
  -2   8   3   74.29    3.59   3
   2   8  -3   78.81    3.77   3
   2   8  -3   77.60    3.65   2
  -1  -8   3  127.12    4.45   1
   1   8  -3  118.01    4.33   2
   1  -8  -3  127.33    4.79   1
   1   8  -3  111.68    4.54   3
  -1   8   3  117.40    4.64   3
   0   8  -3  133.87    4.76   3
   0  -8   3  122.19    4.27   1
   0   8  -3  126.19    4.28   2
   0   8   3  129.45    5.05   3
   0  -8  -3  127.36    4.73   1
  -1   8  -3  290.61    7.42   2
   1  -8   3  289.64    7.21   1
  -1   8  -3  297.44    8.30   3
  -1  -8  -3  278.75    7.86   1
   1   8   3  281.58    8.56   3
  -1  -8  -3  272.86    7.13   2
  -2  -8  -3   56.85    3.30   1
  -2   8  -3   56.57    3.49   3
   2   8   3   61.92    3.75   3
  -2  -8  -3   50.24    2.78   2
  -3  -8  -3  194.91    6.52   2
  -3   8  -3  186.68    7.05   3
   3   8   3  194.19    7.31   3
  -3  -8  -3  203.13    6.50   1
  -4  -8  -3  133.79    5.75   2
  -4   8  -3  134.36    6.22   3
   4   8   3  137.00    6.53   3
  -4  -8  -3  142.63    5.46   1
  -5  -8  -3  245.10    8.04   1
  -5  -8  -3  247.90    8.89   2
   5   8   3  235.31    9.24   3
  -5   8  -3  212.43    8.63   3
   5  -9  -3   31.98    3.62   1
  -5  -9   3   29.34    3.31   1
  -5   9   3   34.75    3.39   3
  -4   9   3   59.98    3.84   3
   4  -9  -3   61.51    4.24   1
  -4  -9   3   59.94    3.91   1
   3  -9  -3   31.13    3.00   1
  -3   9   3   30.18    2.99   3
  -3  -9   3   30.71    2.96   1
   2  -9  -3   69.24    3.82   1
  -2  -9   3   72.14    3.76   1
   2   9  -3   66.72    3.88   3
  -2   9   3   68.40    3.76   3
   1   9  -3   22.52    2.20   2
   1  -9  -3   16.33    2.18   1
   1   9  -3   16.22    2.15   3
  -1   9   3    9.68    1.81   3
  -1  -9   3   19.28    2.11   1
   0   9   3  492.02   12.66   3
   0  -9   3  489.47   11.33   1
   0   9  -3  458.41   12.10   3
   0   9  -3  485.97   11.38   2
   0  -9  -3  481.58   11.92   1
  -1  -9  -3  281.14    8.15   1
   1   9   3  276.48    8.68   3
  -1   9  -3  274.29    8.36   3
  -2   9  -3   16.22    2.39   3
   2   9   3   23.16    2.79   3
  -2  -9  -3   16.03    1.84   2
  -2  -9  -3   21.06    2.22   1
  -3  -9  -3  189.82    6.57   1
  -3  -9  -3  173.63    6.29   2
   3   9   3  197.77    7.41   3
  -3   9  -3  180.30    7.06   3
   4   9   3   34.18    3.90   3
  -4  -9  -3   34.83    3.26   2
  -4   9  -3   38.28    3.52   3
  -4  -9  -3   36.72    3.25   1
   5   9   3   43.99    4.58   3
  -5  -9  -3   42.24    3.72   2
  -5   9  -3   38.71    4.12   3
  -5  -9  -3   44.00    3.71   1
  -5  10   3   14.31    2.76   3
  -5 -10   3   11.14    2.68   1
  -4 -10   3    4.46    2.28   1
  -4  10   3   11.05    2.38   3
   4 -10  -3   11.56    2.69   1
   3 -10  -3    9.07    2.01   1
  -3 -10   3    8.35    1.97   1
  -3  10   3    9.47    2.11   3
   2  10  -3   41.35    3.44   3
  -2  10   3   43.49    3.19   3
   2 -10  -3   52.03    3.43   1
  -2 -10   3   40.33    3.23   1
   1  10  -3    1.81    1.51   2
   1 -10  -3   -0.73    1.36   1
  -1  10   3   -0.25    1.41   3
  -1 -10   3   -0.98    1.23   1
   1  10  -3    0.19    1.52   3
   0 -10   3   47.32    2.93   1
   0  10   3   46.14    3.54   3
   0  10  -3   42.71    3.31   3
   0 -10  -3   51.01    3.31   1
  -1  10  -3   66.84    3.91   3
  -1 -10  -3   72.59    3.94   1
   1  10   3   63.88    4.19   3
   2  10   3  130.95    5.97   3
  -2  10  -3  135.47    5.79   3
  -2 -10  -3  131.14    5.39   1
  -3 -10  -3  189.47    6.88   1
  -3  10  -3  196.72    7.52   3
   3  10   3  191.01    7.69   3
   4  10   3    6.56    2.64   3
  -4 -10  -3    4.98    2.07   2
  -4  10  -3    4.43    2.33   3
  -4 -10  -3    7.42    2.38   1
   5  10   3   39.02    4.74   3
  -5 -10  -3   29.73    3.51   1
  -5 -10  -3   26.25    3.54   2
  -5  10  -3   24.45    3.36   3
  -5  11   3   18.96    3.31   3
  -4  11   3   71.51    4.79   3
   4 -11  -3   74.31    5.17   1
  -4 -11   3   63.54    4.63   1
   3 -11  -3    2.62    1.83   1
  -3 -11   3   -1.35    1.61   1
  -3  11   3    2.88    2.01   3
  -2  11   3  154.24    6.25   3
  -2 -11   3  148.35    5.99   1
   2  11  -3  150.34    6.30   3
   2 -11  -3  154.98    6.35   1
  -1 -11   3   29.34    2.81   1
  -1  11   3   24.13    2.94   3
   1 -11  -3   22.94    2.79   1
   1  11  -3   24.86    2.86   3
   0  11  -3  101.96    5.04   3
   0 -11   3  106.84    4.63   1
   0  11   3  104.38    5.34   3
   0 -11  -3  113.42    5.17   1
  -1  11  -3   45.46    3.69   3
  -1 -11  -3   41.57    3.40   1
   1  11   3   46.19    3.93   3
   2  11   3   18.72    2.97   3
  -2  11  -3   21.08    2.75   3
  -2 -11  -3   22.33    2.64   1
  -3 -11  -3   93.41    5.02   1
  -3  11  -3   87.40    5.23   3
   3  11   3   91.76    5.65   3
   4  11   3    6.36    2.94   3
  -4 -11  -3    2.85    2.18   1
  -4  11  -3    4.64    2.34   3
  -4  12   3  143.20    6.79   3
  -4 -12   3  134.36    6.79   1
   4 -12  -3  147.85    7.24   1
  -3 -12   3   46.06    4.09   1
   3 -12  -3   41.23    3.93   1
  -3  12   3   38.37    3.69   3
  -2  12   3   49.08    3.80   3
  -2 -12   3   43.73    3.61   1
   2  12  -3   38.83    3.87   3
   2 -12  -3   51.08    4.04   1
  -1  12   3   17.59    2.85   3
  -1 -12   3   14.90    2.35   1
   1  12  -3   14.95    2.75   3
   1 -12  -3   15.69    2.50   1
   0 -12  -3   39.72    3.56   1
   0  12   3   44.33    3.87   3
   0  12  -3   43.81    3.72   3
   0 -12   3   47.36    3.62   1
  -1  12  -3   65.29    4.53   3
  -1 -12  -3   73.14    4.49   1
   1  12   3   67.43    4.60   3
   2  12   3    0.58    2.24   3
  -2 -12  -3   -0.24    1.88   1
  -2  12  -3    1.90    2.27   3
  -3 -12  -3    9.79    2.53   1
  -3  12  -3    9.21    2.77   3
   3  12   3    7.59    2.71   3
  -4  12  -3   11.83    3.06   3
  -4 -12  -3    7.66    2.96   1
   4  12   3    8.95    3.02   3
   3 -13  -3   88.11    5.63   1
  -3  13   3   90.37    5.44   3
  -3 -13   3   84.28    5.31   1
  -2  13   3   67.07    4.76   3
   2  13  -3   68.97    5.15   3
   2 -13  -3   68.76    4.85   1
  -2 -13   3   65.43    4.43   1
  -1  13   3   28.41    3.53   3
  -1 -13   3   30.72    3.37   1
   1  13  -3   25.98    3.62   3
   1 -13  -3   26.86    3.13   1
   0  13   3    8.48    2.79   3
   0  13  -3   10.88    2.63   3
   0 -13  -3    8.00    2.37   1
   1  13   3  162.83    7.42   3
  -1  13  -3  151.65    6.98   3
  -1 -13  -3  149.81    6.66   1
   2  13   3   63.64    5.13   3
  -2 -13  -3   67.15    4.68   1
  -2  13  -3   71.79    4.87   3
   3  13   3   38.48    4.54   3
  -3 -13  -3   36.74    3.75   1
  -3  13  -3   33.37    3.96   3
  -2  14   3   38.81    4.21   3
   2 -14  -3   37.60    4.03   1
  -2 -14   3   37.94    4.09   1
   1 -14  -3    8.36    2.63   1
  -1 -14   3    6.16    2.64   1
   1  14  -3    9.26    2.97   3
  -1  14   3    2.83    2.25   3
   0 -14  -3    6.13    2.39   1
   0  14  -3    3.95    2.68   3
   0  14   3    6.04    2.92   3
   1  14   3   62.26    5.14   3
  -1 -14  -3   49.08    4.18   1
  -1  14  -3   55.76    4.78   3
  -2  14  -3   86.00    5.66   3
   2  14   3   86.25    6.12   3
  -2 -14  -3   85.65    5.23   1
  -7   0   4   86.70    5.05   4
  -7   0   4   86.86    5.60   1
  -6   0   4   63.91    4.22   1
  -6   0   4   54.44    3.81   4
   5   0  -4   32.00    3.06   1
   4   0  -4  847.93   18.77   1
   3   0  -4   98.97    3.91   1
   3   0  -4   95.21    3.71   2
   2   0  -4   34.71    2.00   2
   2   0  -4   29.40    1.92   1
   1   0  -4  519.90   11.72   2
   1   0  -4  537.90   11.17   1
   0   0  -4  822.74   16.02   1
   0   0  -4  826.69   17.50   2
  -1   0  -4 4502.81   86.29   2
  -1   0  -4 4410.05   81.41   1
  -2   0  -4   59.11    1.75   1
  -2   0  -4   56.93    2.83   2
  -3   0  -4    4.99    1.26   2
  -4   0  -4   98.51    4.48   2
  -5   0  -4  104.58    5.00   2
  -6   0  -4   39.60    3.88   2
  -7   1   4   34.22    3.66   4
  -7  -1   4   35.63    3.86   1
  -7  -1   4   43.66    3.90   4
  -7   1   4   41.29    4.24   1
  -6  -1   4    6.84    2.32   1
   6  -1  -4    9.24    2.29   1
  -6  -1   4   10.07    2.32   4
  -5  -1   4   78.06    4.01   4
  -5  -1   4   84.30    4.41   1
   5  -1  -4   83.30    4.49   1
   4   1  -4  171.56    5.97   1
   4  -1  -4  171.82    5.96   1
   3  -1  -4  141.00    4.66   2
   3  -1  -4  144.33    4.95   1
  -3   1   4  152.80    3.70   3
   3   1  -4  140.81    4.92   2
   3   1  -4  149.75    4.97   1
   2  -1  -4   61.54    2.55   2
  -2   1   4   60.26    1.78   3
   2  -1  -4   59.45    2.77   1
   2   1  -4   59.16    2.66   2
   2   1  -4   58.75    2.73   1
   1   1  -4   50.56    2.31   2
   1   1  -4   47.51    2.11   1
  -1   1   4   44.64    1.57   3
   1   1  -4   42.62    1.27   3
   1  -1  -4   44.41    2.14   1
   1  -1  -4   45.84    2.19   2
   0   1   4 3183.68   62.85   3
   0  -1  -4 3235.45   63.10   2
   0   1  -4 3244.48   63.19   2
   0   1  -4 3278.89   59.59   1
   0  -1  -4 3252.05   59.75   1
  -1   1  -4  619.09   12.04   1
  -1   1  -4  637.55   14.11   2
  -1  -1  -4  637.05   13.96   2
   1   1   4  640.96   13.85   3
  -1  -1  -4  624.82   12.43   1
  -2  -1  -4   44.73    2.48   2
  -2   1  -4   46.39    2.42   2
  -2  -1  -4   48.01    1.86   1
  -3  -1  -4   97.93    2.89   1
  -3  -1  -4   84.88    3.88   2
  -3   1  -4   87.26    3.78   2
  -4   1  -4  197.82    6.69   2
  -4  -1  -4  201.01    6.81   2
  -5   1  -4  127.73    5.56   2
  -5  -1  -4  129.91    5.74   2
  -6   1  -4   18.43    2.91   2
  -6  -1  -4   22.18    3.23   2
  -7   2   4   56.25    4.31   4
  -7   2   4   51.21    4.66   1
  -7  -2   4   55.71    4.59   1
   6  -2  -4   47.56    3.78   1
  -6  -2   4   50.24    3.94   1
  -6  -2   4   57.63    3.85   4
   5  -2  -4    7.72    2.10   1
  -5  -2   4    7.13    2.10   1
  -5  -2   4    7.79    2.01   4
  -4  -2   4   40.88    2.81   4
   4  -2  -4   35.86    2.82   1
  -4  -2   4   40.63    3.02   1
   3   2  -4  100.86    4.08   2
   3   2  -4  101.56    4.04   1
  -3   2   4  106.07    3.10   3
   3  -2  -4   99.96    4.02   1
   2  -2  -4  275.76    7.06   1
   2  -2  -4  259.95    6.62   2
   2   2  -4  277.98    7.25   2
   2   2  -4  280.29    7.00   1
  -2   2   4  271.99    6.14   3
   1  -2  -4  408.87    8.96   1
   1  -2  -4  398.40    8.97   2
   1   2  -4  386.65    8.65   1
  -1   2   4  387.46    8.56   3
   1   2  -4  395.33    9.37   2
   1   2  -4  394.33    8.17   3
   0   2  -4  794.19   16.99   2
   0  -2  -4  807.89   15.79   1
   0  -2  -4  805.21   16.78   2
   0   2   4  749.28   16.39   3
   0   2  -4  798.35   15.33   1
  -1  -2  -4  715.21   14.32   1
  -1   2  -4  713.48   15.82   2
   1  -2   4  734.90   13.73   1
  -1  -2  -4  713.84   15.56   2
   1   2   4  725.54   15.60   3
  -2   2  -4  166.76    5.35   2
  -2  -2  -4  185.74    4.53   1
  -2  -2  -4  172.70    5.37   2
   2   2   4  173.51    5.50   3
  -3   2  -4 1181.18   25.78   2
  -3  -2  -4 1228.33   23.51   1
  -3  -2  -4 1231.55   26.08   2
  -4   2  -4   95.87    4.34   2
  -4  -2  -4  100.32    4.57   2
  -5  -2  -4  241.10    8.47   2
  -5   2  -4  254.34    8.23   2
  -6  -2  -4  207.57    8.31   2
  -6   2  -4  186.58    7.44   2
  -7  -3   4   48.22    4.37   1
   7  -3  -4   43.26    4.34   1
  -6  -3   4   13.71    2.63   1
   6  -3  -4    9.42    2.67   1
  -6  -3   4   12.12    2.42   4
   5  -3  -4  364.09   10.50   1
  -5  -3   4  370.50   10.34   1
  -5  -3   4  356.11    9.54   4
   4  -3  -4    4.47    1.68   1
  -4  -3   4    8.36    1.72   1
  -4  -3   4    5.23    1.51   4
  -3   3   4   56.99    2.34   3
  -3  -3   4   51.84    2.93   1
  -3  -3   4   52.88    2.83   4
   3  -3  -4   47.38    2.98   1
   3   3  -4   53.86    3.04   2
  -2   3   4  484.48   10.20   3
  -2  -3   4  461.60   10.69   1
  -2  -3   4  453.93    9.91   4
   2  -3  -4  466.45   10.24   2
   2   3  -4  474.50    9.73   3
   2  -3  -4  470.26   10.86   1
   2   3  -4  462.25   11.11   2
   1  -3  -4  630.67   13.71   1
   1  -3  -4  635.95   13.71   2
  -1   3   4  651.99   13.82   3
   1   3  -4  659.01   14.43   2
  -1  -3   4  661.48   13.55   1
   1   3  -4  664.29   13.38   3
  -1  -3   4  666.45   12.63   4
   0  -3   4  663.49   12.93   1
   0   3   4  657.28   14.08   3
   0   3  -4  626.58   13.75   3
   0  -3  -4  656.04   14.04   2
   0  -3  -4  640.30   13.42   1
   0  -3   4  665.10   12.03   4
  -1  -3  -4    0.67    0.71   1
   1   3   4   -0.06    0.75   3
   1  -3   4    1.02    0.42   1
  -1  -3  -4    1.10    0.75   2
  -1   3  -4    0.55    0.92   2
  -2  -3  -4  104.57    3.98   2
  -2   3  -4  108.11    4.12   2
   2   3   4  110.83    4.20   3
  -2  -3  -4  108.48    3.46   1
   3   3   4  296.95    8.86   3
  -3  -3  -4  321.58    8.74   2
  -3   3  -4  295.36    8.31   2
  -3  -3  -4  309.84    7.37   1
  -4   3  -4    3.27    1.35   2
  -4  -3  -4    5.55    1.61   2
  -5   3  -4   14.71    2.38   2
  -5  -3  -4   18.18    2.69   2
  -6   3  -4    7.84    2.22   2
  -6  -3  -4    2.86    2.27   2
   6  -4  -4   71.97    4.93   1
  -6  -4   4   63.01    4.22   1
  -5  -4   4   15.34    2.44   1
   5  -4  -4   18.96    2.65   1
  -4  -4   4  114.17    4.50   4
  -4  -4   4  113.45    4.84   1
   4  -4  -4  116.52    4.95   1
  -3   4   4  113.63    3.72   3
   3  -4  -4  116.81    4.60   1
   3   4  -4  113.96    4.65   2
  -3  -4   4  114.87    4.14   4
  -3  -4   4  108.14    4.36   1
   2  -4  -4  560.13   11.82   2
   2   4  -4  549.84   13.00   2
  -2  -4   4  559.15   12.49   1
   2   4  -4  575.51   11.92   3
   2  -4  -4  553.01   12.67   1
  -2   4   4  568.71   12.27   3
  -2  -4   4  559.61   11.61   4
  -1   4   4 2155.86   44.02   3
   1  -4  -4 2220.08   43.37   2
   1   4  -4 2247.76   44.32   2
   1   4  -4 2245.44   43.62   3
  -1  -4   4 2318.16   42.09   1
   1  -4  -4 2160.16   42.36   1
   0   4   4  241.78    6.50   3
   0  -4  -4  244.81    6.28   2
   0  -4   4  246.17    5.69   1
   0   4  -4  248.18    6.25   3
   0   4  -4  243.03    6.65   2
   0  -4  -4  249.91    6.29   1
   1  -4   4  768.35   14.57   1
  -1   4  -4  758.82   16.65   3
  -1   4  -4  742.75   16.82   2
  -1  -4  -4  755.76   16.41   2
   1   4   4  789.13   16.92   3
  -1  -4  -4  772.79   15.70   1
  -2  -4  -4   92.61    3.69   2
  -2  -4  -4   98.89    3.46   1
   2   4   4   98.08    4.13   3
  -2   4  -4   93.37    3.85   2
  -3  -4  -4   -0.03    1.03   2
  -3  -4  -4    1.54    1.12   1
   3   4   4    2.74    1.56   3
  -3   4  -4    2.94    1.33   2
   4   4   4   85.62    4.73   3
  -4   4  -4   74.46    3.87   2
  -4  -4  -4   84.14    4.32   2
  -4  -4  -4   79.98    3.47   1
  -5   4  -4   99.62    4.74   2
  -5  -4  -4   94.15    5.05   2
  -6   4  -4   43.39    3.83   2
  -6  -4  -4   40.95    4.03   2
   6  -5  -4   31.55    3.49   1
  -6  -5   4   33.50    3.59   1
   5  -5  -4  194.50    7.36   1
  -5  -5   4  197.45    7.07   1
  -4  -5   4  169.78    6.11   1
   4  -5  -4  158.45    6.00   1
  -3  -5   4  798.02   17.42   1
  -3   5   4  760.36   16.98   3
   3   5  -4  786.46   18.17   2
   3  -5  -4  801.35   17.56   1
   2   5  -4  285.28    7.87   2
   2  -5  -4  285.16    7.77   1
   2   5  -4  282.80    7.03   3
  -2   5   4  289.16    7.32   3
  -2  -5   4  284.54    7.49   1
  -1  -5   4  341.65    8.14   1
   1  -5  -4  337.05    8.53   1
   1  -5  -4  349.97    7.70   2
   1   5  -4  345.81    8.15   3
  -1   5   4  350.85    8.55   3
   1   5  -4  342.99    8.71   2
   0   5  -4 1218.79   24.85   3
   0   5   4 1184.66   25.22   3
   0  -5  -4 1172.31   24.02   1
   0  -5  -4 1220.20   24.45   2
   0   5  -4 1213.52   25.10   2
   0  -5   4 1219.24   23.28   1
   1   5   4  283.84    7.90   3
  -1   5  -4  288.10    7.75   3
   1  -5   4  282.36    6.20   1
  -1  -5  -4  294.85    7.43   2
  -1  -5  -4  293.29    7.38   1
  -1   5  -4  295.39    7.82   2
  -2  -5  -4  247.35    7.11   2
  -2   5  -4  246.64    7.27   2
   2   5   4  270.80    7.75   3
  -2   5  -4  250.96    7.42   3
  -2  -5  -4  262.45    6.83   1
  -3  -5  -4  359.07    8.74   1
   3   5   4  356.85   10.11   3
  -3   5  -4  335.82    9.34   2
  -3  -5  -4  349.76    9.63   2
   4   5   4   12.95    2.56   3
  -4  -5  -4   18.24    2.33   2
  -4  -5  -4   15.99    2.09   1
  -4   5  -4   20.78    2.33   2
  -5   5  -4   66.65    3.95   2
  -5  -5  -4   57.02    4.12   2
  -6  -5  -4    1.42    1.99   2
   6  -6  -4  113.98    6.16   1
  -6  -6   4  114.04    5.74   1
  -5  -6   4  227.38    7.77   1
   5  -6  -4  218.99    7.96   1
  -4  -6   4   67.17    3.87   1
   4  -6  -4   59.46    3.67   1
  -4   6   4   64.21    3.34   3
   3  -6  -4  487.85   12.28   1
  -3  -6   4  495.70   12.00   1
   3   6  -4  490.81   12.57   2
  -3   6   4  475.62   11.53   3
  -2  -6   4   51.28    2.78   1
   2  -6  -4   56.20    3.11   1
   2   6  -4   51.95    2.62   3
  -2   6   4   49.34    2.71   3
   2   6  -4   48.84    2.88   2
  -1  -6   4   58.16    2.74   1
   1   6  -4   58.84    2.75   3
   1   6  -4   59.03    2.91   2
   1  -6  -4   54.88    2.92   1
  -1   6   4   59.58    3.02   3
   0   6   4   48.65    2.74   3
   0  -6  -4   50.73    2.70   1
   0  -6   4   49.13    2.28   1
   0   6  -4   50.44    2.67   3
   0  -6  -4   49.64    2.39   2
   0   6  -4   49.16    2.66   2
  -1  -6  -4  285.63    7.58   1
   1   6   4  284.94    8.24   3
  -1   6  -4  304.83    8.11   3
  -1  -6  -4  293.90    7.52   2
  -1   6  -4  283.53    7.80   2
  -2   6  -4  488.13   12.39   3
  -2  -6  -4  476.78   11.81   2
   2   6   4  496.42   12.62   3
  -2  -6  -4  482.72   11.38   1
  -2   6  -4  505.40   12.09   2
  -3   6  -4   59.36    3.42   2
   3   6   4   61.51    4.01   3
  -3  -6  -4   55.34    3.16   2
  -3   6  -4   60.25    3.66   3
  -3  -6  -4   58.83    3.26   1
   4   6   4   53.54    4.20   3
  -4   6  -4   55.39    3.56   2
  -4   6  -4   58.50    3.95   3
  -4  -6  -4   59.77    3.45   1
  -4  -6  -4   57.99    3.84   2
  -5   6  -4  206.80    8.00   3
  -5  -6  -4  223.30    8.13   2
   5   6   4  208.68    8.53   3
  -6  -6  -4   69.06    4.89   2
  -6   6  -4   70.63    5.04   3
  -6  -7   4   51.15    4.09   1
   6  -7  -4   49.44    4.62   1
  -5  -7   4   27.21    2.97   1
   5  -7  -4   28.06    3.09   1
  -4   7   4   31.05    2.67   3
  -4  -7   4   25.46    2.69   1
   4  -7  -4   29.14    2.90   1
  -3  -7   4  496.62   12.68   1
  -3   7   4  521.42   12.53   3
   3  -7  -4  530.20   13.09   1
  -2  -7   4   71.40    3.42   1
  -2   7   4   78.69    3.57   3
   2   7  -4   79.65    3.82   2
   2   7  -4   68.77    3.37   3
   2  -7  -4   76.92    3.86   1
   1   7  -4   21.35    2.10   2
   1   7  -4   18.06    1.89   3
  -1  -7   4   24.50    2.06   1
  -1   7   4   18.81    2.09   3
   1  -7  -4   20.99    2.12   1
   0   7  -4  439.79   10.71   3
   0   7  -4  443.12   10.58   2
   0  -7   4  420.77    9.76   1
   0   7   4  435.59   11.11   3
   0  -7  -4  419.89   10.54   1
  -1   7  -4  169.96    5.75   3
  -1  -7  -4  172.73    5.24   2
  -1  -7  -4  171.49    5.65   1
  -1   7  -4  181.34    5.63   2
   1   7   4  170.98    6.02   3
  -2   7  -4   66.05    3.48   2
  -2  -7  -4   63.82    3.34   2
   2   7   4   66.80    3.91   3
  -2   7  -4   68.29    3.80   3
  -2  -7  -4   65.58    3.40   1
  -3   7  -4  329.28    9.18   2
  -3  -7  -4  328.71    8.75   1
  -3   7  -4  315.91    9.73   3
   3   7   4  309.66    9.82   3
  -3  -7  -4  321.41    9.12   2
  -4   7  -4  184.46    7.17   3
  -4  -7  -4  177.40    6.13   1
  -4  -7  -4  167.78    6.60   2
   4   7   4  168.71    7.36   3
   5   7   4  297.86   10.77   3
  -5   7  -4  284.63   10.00   3
  -5  -7  -4  287.94    9.92   2
  -6  -8   4   56.96    4.66   1
   6  -8  -4   61.97    5.24   1
  -5  -8   4  102.55    5.30   1
   5  -8  -4  112.75    5.88   1
  -4  -8   4   99.18    4.92   1
   4  -8  -4  106.40    5.28   1
  -4   8   4  111.83    4.75   3
  -3  -8   4   20.76    2.47   1
   3  -8  -4   20.14    2.64   1
  -3   8   4   20.32    2.30   3
   2   8  -4   46.56    3.17   2
  -2   8   4   48.05    3.09   3
  -2  -8   4   44.61    3.01   1
   2  -8  -4   47.84    3.32   1
   2   8  -4   48.96    3.10   3
  -1  -8   4   50.46    2.91   1
  -1   8   4   48.72    3.07   3
   1   8  -4   48.07    2.88   3
   1   8  -4   52.79    3.01   2
   1  -8  -4   49.72    3.21   1
   0  -8  -4   69.89    3.68   1
   0   8   4   81.85    3.94   3
   0   8  -4   73.69    3.39   2
   0  -8   4   62.42    3.06   1
   0   8  -4   66.53    3.48   3
  -1   8  -4  278.98    8.38   3
  -1  -8  -4  302.31    8.35   1
   1   8   4  284.89    8.85   3
  -1   8  -4  305.41    8.06   2
  -2  -8  -4  654.49   15.64   2
  -2  -8  -4  670.19   15.53   1
  -2   8  -4  688.47   16.65   3
  -2   8  -4  711.59   15.82   2
   2   8   4  681.22   16.97   3
  -3  -8  -4    4.10    1.65   2
  -3  -8  -4    0.81    1.67   1
   3   8   4    3.74    1.87   3
  -3   8  -4    3.11    1.81   3
  -4   8  -4   60.05    4.41   3
   4   8   4   57.95    4.55   3
  -4  -8  -4   65.51    4.12   2
  -4  -8  -4   66.06    3.82   1
   5   8   4   12.10    3.41   3
  -5  -8  -4   12.12    2.60   1
  -5  -8  -4    9.14    2.39   2
  -5   8  -4    5.26    2.46   3
   5  -9  -4  166.34    7.31   1
  -5  -9   4  167.83    7.19   1
  -4   9   4    7.23    2.14   3
   4  -9  -4   11.40    2.65   1
  -4  -9   4   13.70    2.52   1
  -3   9   4  147.25    5.72   3
  -3  -9   4  144.06    5.81   1
   3  -9  -4  148.41    6.19   1
   2  -9  -4  558.31   14.21   1
  -2  -9   4  582.34   13.88   1
   2   9  -4  593.24   14.37   2
  -2   9   4  566.44   14.24   3
   2   9  -4  549.53   13.96   3
  -1   9   4  255.44    8.13   3
   1   9  -4  256.95    7.80   3
  -1  -9   4  260.45    7.49   1
   1  -9  -4  257.76    8.01   1
   1   9  -4  264.16    7.64   2
   0  -9  -4  111.76    4.72   1
   0   9  -4   99.58    4.46   3
   0  -9   4   96.34    4.07   1
   0   9  -4  107.28    4.27   2
   0   9   4  103.99    4.83   3
  -1  -9  -4   95.64    4.44   1
   1   9   4   90.65    4.71   3
  -1   9  -4   87.76    4.24   3
  -1   9  -4   94.48    4.00   2
   2   9   4   25.64    2.90   3
  -2   9  -4   19.79    2.50   3
  -2  -9  -4   28.03    2.64   1
  -3  -9  -4  409.16   11.24   2
  -3   9  -4  417.96   12.17   3
   3   9   4  435.20   12.62   3
  -3  -9  -4  413.84   11.16   1
   4   9   4   23.52    3.28   3
  -4  -9  -4   17.18    2.68   2
  -4  -9  -4   26.12    2.94   1
  -4   9  -4   26.15    3.30   3
  -5  -9  -4   28.36    3.45   1
  -5  -9  -4   28.17    3.69   2
  -5   9  -4   21.21    3.46   3
   5   9   4   32.63    4.45   3
   5 -10  -4    3.42    2.71   1
  -5 -10   4    6.69    2.56   1
  -4 -10   4   60.07    4.21   1
   4 -10  -4   61.47    4.74   1
  -4  10   4   61.48    4.23   3
   3 -10  -4   19.85    2.87   1
  -3 -10   4   22.33    2.75   1
  -3  10   4   22.76    2.64   3
   2  10  -4  153.85    5.97   2
   2 -10  -4  150.51    6.20   1
  -2  10   4  146.85    5.96   3
  -2 -10   4  148.30    5.93   1
   1  10  -4   75.80    4.27   3
  -1 -10   4   79.26    4.03   1
   1 -10  -4   86.14    4.57   1
  -1  10   4   78.74    4.25   3
   1  10  -4   79.50    4.05   2
   0 -10  -4   25.71    2.81   1
   0  10  -4   29.14    2.83   3
   0  10   4   22.88    2.72   3
   0  10  -4   29.18    2.67   2
   1  10   4  240.49    8.37   3
  -1 -10  -4  243.81    7.81   1
  -1  10  -4  237.00    8.03   3
   2  10   4   39.56    3.58   3
  -2 -10  -4   40.26    3.35   1
  -2  10  -4   41.04    3.45   3
   3  10   4  260.65    9.48   3
  -3  10  -4  263.49    9.21   3
  -3 -10  -4  269.46    8.61   1
  -4  10  -4    7.33    2.39   3
  -4 -10  -4    9.98    2.70   1
  -4 -10  -4    7.73    2.42   2
   4  10   4    5.88    2.95   3
  -4 -11   4   80.60    5.22   1
  -4  11   4   88.84    5.01   3
   4 -11  -4   84.19    5.65   1
   3 -11  -4  164.39    7.03   1
  -3 -11   4  167.36    6.98   1
  -3  11   4  156.70    6.59   3
  -2  11   4   26.48    2.97   3
  -2 -11   4   25.73    3.03   1
   2 -11  -4   27.98    3.19   1
   1 -11  -4   33.03    3.23   1
   1  11  -4   34.51    3.48   3
  -1  11   4   40.04    3.37   3
  -1 -11   4   34.17    3.09   1
   0  11   4   15.62    2.72   3
   0  11  -4   16.00    2.58   3
   0 -11  -4   15.06    2.32   1
  -1  11  -4  185.27    7.08   3
  -1 -11  -4  183.11    6.88   1
   1  11   4  172.45    7.31   3
  -2  11  -4  134.67    6.19   3
   2  11   4  130.30    6.38   3
  -2 -11  -4  136.98    6.05   1
  -3  11  -4   87.56    5.32   3
  -3 -11  -4   77.88    4.76   1
   3  11   4   84.20    5.41   3
   4  11   4    5.25    2.90   3
  -4  11  -4    1.46    2.48   3
  -4 -11  -4    5.89    2.68   1
   4 -12  -4   12.41    3.37   1
  -4  12   4   17.96    2.92   3
  -4 -12   4   13.30    3.17   1
  -3  12   4   31.70    3.59   3
  -3 -12   4   31.51    3.45   1
   3 -12  -4   25.22    3.51   1
   2 -12  -4   40.70    3.93   1
  -2  12   4   47.86    4.12   3
  -2 -12   4   56.79    4.24   1
   1  12  -4   89.35    5.14   3
  -1 -12   4   92.09    4.82   1
   1 -12  -4   88.36    5.02   1
  -1  12   4   95.36    5.33   3
   0 -12  -4   40.38    3.68   1
   0  12   4   39.95    3.87   3
   0  12  -4   42.44    3.76   3
   1  12   4   29.67    3.63   3
  -1  12  -4   25.91    3.25   3
  -1 -12  -4   22.57    3.01   1
  -2 -12  -4    4.28    2.30   1
   2  12   4    7.44    2.75   3
  -2  12  -4    3.05    2.37   3
  -3  12  -4   -0.56    2.15   3
  -3 -12  -4    2.37    2.46   1
   3  12   4    3.76    2.52   3
   3 -13  -4   44.92    4.13   1
  -3  13   4   36.15    3.97   3
  -3 -13   4   39.50    3.94   1
  -2  13   4    4.06    2.33   3
   2 -13  -4   15.09    3.03   1
  -2 -13   4    6.53    2.41   1
   1 -13  -4   38.69    3.89   1
   1  13  -4   31.63    3.99   3
  -1  13   4   38.29    3.91   3
   0  13   4   26.80    3.61   3
   0  13  -4   20.61    3.26   3
   0 -13  -4   22.38    3.27   1
  -1 -13  -4   88.04    5.07   1
   1  13   4   91.19    5.83   3
  -1  13  -4   93.75    5.63   3
  -2 -13  -4   48.79    4.27   1
  -2  13  -4   45.03    4.48   3
   2  13   4   46.22    4.54   3
  -2 -14   4   44.13    4.39   1
   2 -14  -4   42.53    4.45   1
  -2  14   4   46.49    4.60   3
   1  14  -4    9.37    3.18   3
   1 -14  -4   15.32    3.42   1
  -1  14   4   13.43    3.00   3
   0  14  -4   71.28    5.37   3
   0 -14  -4   75.19    5.02   1
   0  14   4   70.31    5.42   3
  -1  14  -4   65.72    5.13   3
  -1 -14  -4   70.09    5.00   1
   1  14   4   65.61    5.09   3
  -7   0   5  104.55    6.30   1
  -7   0   5  101.16    5.70   4
   6   0  -5   31.48    3.30   1
   5   0  -5    3.89    1.85   1
   4   0  -5  498.02   12.61   1
   3   0  -5    9.25    1.55   2
   3   0  -5    9.54    1.74   1
   2   0  -5  150.40    4.88   1
   2   0  -5  161.69    5.03   2
   1   0  -5   43.82    2.53   2
   1   0  -5   45.69    2.26   1
   0   0  -5 2668.04   51.86   2
   0   0  -5 2552.81   48.47   1
  -1   0  -5  413.11    8.42   1
  -1   0  -5  409.18   10.21   2
  -2   0  -5   75.13    3.44   2
  -3   0  -5    4.62    1.42   2
  -4   0  -5  199.60    7.02   2
  -5   0  -5   18.97    2.77   2
  -6   0  -5   53.19    4.44   2
  -7  -1   5    1.54    2.40   1
  -7  -1   5    1.19    2.23   4
  -7   1   5    3.67    2.71   4
  -7   1   5    4.08    3.14   1
  -6  -1   5    8.91    2.44   4
  -6  -1   5    9.93    2.77   1
   6  -1  -5    7.27    2.39   1
   5   1  -5   63.31    4.09   1
   5  -1  -5   65.97    4.11   1
   4  -1  -5  302.61    8.81   1
   4   1  -5  288.73    8.66   1
   3   1  -5   84.57    3.79   2
   3  -1  -5   82.62    3.86   1
   3  -1  -5   81.50    3.60   2
   3   1  -5   92.72    3.97   1
   2  -1  -5  183.62    5.38   2
   2  -1  -5  179.81    5.41   1
   2   1  -5  177.32    5.57   2
   2   1  -5  182.34    5.43   1
  -1   1   5   14.04    1.17   3
   1  -1  -5   12.19    1.50   2
   1   1  -5   12.05    1.48   2
   1  -1  -5   13.29    1.40   1
   1   1  -5   12.14    1.33   1
   0   1  -5  919.50   20.23   2
   0  -1  -5  926.98   18.53   1
   0   1   5  941.38   19.35   3
   0  -1  -5  983.19   20.24   2
   0   1  -5  941.91   18.32   1
  -1  -1  -5  686.53   13.51   1
  -1   1  -5  683.58   15.48   2
  -1   1  -5  676.33   13.06   1
  -1  -1  -5  670.72   15.28   2
  -2   1  -5  223.72    6.85   2
  -2  -1  -5  242.42    6.97   2
  -2  -1  -5  238.21    5.36   1
  -3  -1  -5   41.97    2.90   2
  -3   1  -5   39.11    2.66   2
  -4   1  -5  336.80    9.89   2
  -4  -1  -5  344.76   10.10   2
  -5   1  -5   71.91    4.28   2
  -5  -1  -5   71.05    4.38   2
  -6  -1  -5   19.73    3.25   2
  -6   1  -5   14.21    2.94   2
  -6  -2   5   38.31    3.40   4
  -6  -2   5   35.57    3.53   1
   6  -2  -5   27.06    3.35   1
  -5  -2   5   58.15    3.92   1
  -5  -2   5   57.38    3.60   4
   5  -2  -5   56.83    4.12   1
   4   2  -5    8.48    1.74   1
   4  -2  -5    7.96    1.77   1
   3   2  -5   40.20    2.88   2
   3   2  -5   44.52    2.84   1
   3  -2  -5   45.17    2.57   2
   3  -2  -5   46.33    2.88   1
   2  -2  -5  620.65   13.93   1
  -2   2   5  634.19   13.03   3
   2  -2  -5  639.55   13.92   2
   2   2  -5  630.58   14.45   2
   2   2  -5  630.07   13.77   1
   1  -2  -5 1636.21   31.94   1
   1   2  -5 1673.46   31.66   1
  -1   2   5 1609.55   32.58   3
   1  -2  -5 1662.45   33.21   2
   1   2  -5 1670.20   32.33   3
   0   2  -5  321.58    8.31   2
   0  -2  -5  311.95    8.12   2
   0   2  -5  317.54    6.91   1
   0  -2  -5  315.32    7.36   1
   0   2   5  312.69    7.51   3
  -1   2  -5  269.26    7.56   2
   1   2   5  268.37    7.04   3
  -1  -2  -5  269.84    6.28   1
  -1  -2  -5  259.71    7.24   2
  -2  -2  -5   42.09    2.56   2
   2   2   5   43.02    2.67   3
  -2   2  -5   40.94    2.80   2
  -2  -2  -5   41.66    2.03   1
  -3  -2  -5  448.68   11.73   2
  -3   2  -5  455.59   11.64   2
  -4  -2  -5  211.12    7.53   2
  -4   2  -5  210.88    7.11   2
  -5  -2  -5    2.95    2.04   2
  -5   2  -5    2.90    1.83   2
  -6  -2  -5   13.66    3.08   2
  -6   2  -5   11.44    2.69   2
  -6  -3   5  106.23    5.17   4
   6  -3  -5  102.56    5.83   1
  -6  -3   5  112.03    5.70   1
   5  -3  -5  286.91    9.44   1
  -5  -3   5  307.13    8.82   4
  -5  -3   5  315.28    9.50   1
  -4  -3   5   14.27    2.19   4
   4  -3  -5   15.85    2.33   1
  -4  -3   5   11.03    2.19   1
   3   3  -5  686.11   15.87   2
  -3  -3   5  663.11   15.14   1
   3  -3  -5  674.94   15.34   1
   3  -3  -5  641.27   14.72   2
  -3  -3   5  665.84   14.11   4
  -2  -3   5  451.98   10.55   1
   2  -3  -5  443.87   10.68   1
  -2  -3   5  451.90    9.85   4
   2  -3  -5  444.46   10.27   2
  -2   3   5  448.68    9.87   3
   2   3  -5  449.96   11.08   2
   1   3  -5  198.20    5.96   2
  -1   3   5  197.90    5.21   3
   1  -3  -5  192.39    5.49   2
   1  -3  -5  192.99    5.58   1
   1   3  -5  199.88    4.73   3
  -1  -3   5  199.97    5.00   4
  -1  -3   5  201.27    5.40   1
   0  -3   5  744.69   15.36   1
   0  -3  -5  803.34   16.02   1
   0   3   5  783.37   16.57   3
   0  -3   5  742.17   14.30   4
   0  -3  -5  802.48   16.98   2
   0   3  -5  765.78   17.20   2
   0   3  -5  789.98   16.36   3
  -1  -3  -5  149.55    4.27   1
  -1   3  -5  151.86    5.27   2
  -1  -3  -5  149.62    4.91   2
   1   3   5  143.74    4.81   3
  -2   3  -5  167.07    5.76   2
  -2  -3  -5  163.87    5.53   2
   2   3   5  167.35    5.64   3
  -2  -3  -5  178.50    4.74   1
  -3   3  -5  504.94   12.53   2
  -3  -3  -5  485.33   12.65   2
   3   3   5  497.27   12.93   3
  -4   3  -5  318.22    9.44   2
  -4  -3  -5  335.12   10.09   2
  -5   3  -5   48.55    3.59   2
  -5  -3  -5   42.60    3.49   2
  -6  -3  -5   35.70    3.88   2
  -6   3  -5   36.65    3.78   2
   6  -4  -5   71.96    5.15   1
  -6  -4   5   68.20    4.62   1
  -5  -4   5   26.34    2.92   1
   5  -4  -5   28.27    3.13   1
  -5  -4   5   23.56    2.77   4
  -4  -4   5   64.16    3.91   1
   4  -4  -5   77.50    4.21   1
  -4  -4   5   69.35    3.74   4
  -3  -4   5   34.44    2.63   1
   3   4  -5   31.43    2.78   2
   3  -4  -5   41.70    2.80   1
  -3  -4   5   32.70    2.44   4
   2  -4  -5   95.78    3.33   2
   2  -4  -5   95.73    3.98   1
  -2  -4   5   98.76    3.66   4
  -2   4   5   94.52    3.37   3
   2   4  -5   94.64    3.97   2
  -2  -4   5   91.22    3.81   1
   1  -4  -5  124.07    4.31   1
   1   4  -5  129.68    3.71   3
  -1   4   5  127.70    4.08   3
   1   4  -5  126.05    4.51   2
   1  -4  -5  127.37    4.11   2
  -1  -4   5  124.76    4.04   1
  -1  -4   5  119.62    3.71   4
   0   4  -5    1.75    0.89   3
   0   4   5    0.72    0.90   3
   0   4  -5    1.82    1.14   2
   0  -4  -5    1.17    1.03   2
   0  -4   5    0.49    0.77   1
   0  -4  -5    2.13    1.01   1
  -1  -4  -5  128.70    4.47   2
  -1  -4  -5  133.29    4.19   1
  -1   4  -5  127.59    4.73   2
   1   4   5  125.62    4.51   3
  -2   4  -5   45.06    3.04   2
   2   4   5   42.99    2.97   3
  -2  -4  -5   42.09    2.73   2
  -2  -4  -5   40.74    2.36   1
  -3   4  -5  570.63   14.32   2
  -3  -4  -5  582.24   14.57   2
   3   4   5  590.39   14.83   3
  -3  -4  -5  602.37   12.95   1
  -4  -4  -5   67.22    4.08   2
  -4   4  -5   70.00    3.99   2
  -5   4  -5   13.24    2.47   2
  -5  -4  -5   14.05    2.67   2
  -6   4  -5   20.67    3.10   2
  -6  -4  -5   15.15    2.99   2
   6  -5  -5   25.84    3.38   1
  -6  -5   5   28.35    3.54   1
  -5  -5   5  107.07    5.36   1
   5  -5  -5  101.76    5.48   1
   4  -5  -5   27.54    2.77   1
  -4  -5   5   24.61    2.76   1
   3   5  -5  293.93    8.88   2
  -3  -5   5  297.58    8.42   1
   3  -5  -5  304.40    8.67   1
  -2   5   5   11.20    1.51   3
   2  -5  -5    9.41    1.65   1
  -2  -5   5    9.29    1.69   1
   2   5  -5   11.96    1.76   2
   1   5  -5   90.56    3.85   2
  -1  -5   5   87.90    3.37   1
  -1   5   5   88.13    3.49   3
   1  -5  -5   86.54    3.71   1
   1  -5  -5   81.67    3.18   2
   1   5  -5   85.26    3.12   3
   0  -5  -5   71.41    3.22   1
   0  -5   5   74.62    2.74   1
   0   5  -5   70.94    3.51   2
   0  -5  -5   73.14    3.21   2
   0   5   5   74.57    3.34   3
   0   5  -5   72.44    3.11   3
  -1  -5  -5   23.86    1.92   1
   1   5   5   24.57    2.25   3
  -1   5  -5   25.26    2.35   2
  -1   5  -5   18.44    1.94   3
  -1  -5  -5   19.65    1.89   2
  -2  -5  -5  406.94   10.39   2
  -2   5  -5  392.48   10.52   3
   2   5   5  408.42   10.79   3
  -2  -5  -5  397.59    9.59   1
  -2   5  -5  396.84   10.55   2
  -3   5  -5  104.45    4.78   2
  -3  -5  -5  118.12    4.32   1
  -3  -5  -5  116.40    4.88   2
   3   5   5  113.07    5.09   3
   4   5   5    8.09    2.41   3
  -4   5  -5    7.92    1.97   2
  -4  -5  -5    1.90    1.81   2
  -5   5  -5  258.78    8.64   2
  -5  -5  -5  260.87    9.38   2
  -6  -5  -5   87.65    5.78   2
  -6  -6   5   27.59    3.37   1
   6  -6  -5   35.56    4.09   1
  -5  -6   5   74.23    4.60   1
   5  -6  -5   75.12    4.69   1
  -4  -6   5  118.42    5.25   1
   4  -6  -5  107.28    5.13   1
   3   6  -5  137.93    5.57   2
   3  -6  -5  128.53    5.38   1
  -3   6   5  132.60    4.61   3
  -3  -6   5  142.20    5.33   1
  -2  -6   5   42.98    2.84   1
   2  -6  -5   47.96    3.01   1
  -2   6   5   47.15    2.78   3
   2   6  -5   47.66    3.09   2
  -1   6   5   22.82    2.17   3
   1   6  -5   23.21    2.14   2
  -1  -6   5   22.46    1.90   1
   1   6  -5   21.36    1.92   3
   1  -6  -5   21.14    2.06   1
   0   6  -5  144.64    4.68   3
   0   6   5  139.23    5.02   3
   0   6  -5  134.59    4.95   2
   0  -6   5  140.81    4.21   1
   0  -6  -5  136.73    4.81   1
   0  -6  -5  143.79    4.63   2
  -1  -6  -5  281.67    7.64   2
  -1   6  -5  268.09    7.97   3
  -1   6  -5  285.64    8.05   2
  -1  -6  -5  290.24    7.71   1
   1   6   5  283.71    8.22   3
  -2  -6  -5  586.05   13.97   2
   2   6   5  575.26   14.50   3
  -2   6  -5  576.10   14.37   3
  -2   6  -5  587.00   14.17   2
  -2  -6  -5  575.45   13.23   1
   3   6   5   39.51    3.35   3
  -3  -6  -5   41.94    2.93   2
  -3   6  -5   35.41    3.03   3
  -3  -6  -5   40.40    3.02   1
  -3   6  -5   42.73    3.30   2
   4   6   5   30.17    3.49   3
  -4  -6  -5   27.30    2.98   2
  -4   6  -5   26.51    2.94   3
  -4   6  -5   31.97    3.15   2
  -5   6  -5  150.09    6.81   3
  -5  -6  -5  144.45    6.81   2
  -6  -7   5   27.69    3.47   1
   6  -7  -5   22.28    3.70   1
  -5  -7   5    6.25    2.21   1
   5  -7  -5    7.77    2.39   1
  -4  -7   5  101.49    4.94   1
   4  -7  -5  106.36    5.26   1
  -3  -7   5  108.59    4.88   1
   3  -7  -5  123.22    5.40   1
   3   7  -5  120.19    5.32   2
  -3   7   5  116.17    4.53   3
  -2   7   5  266.19    7.65   3
   2   7  -5  267.38    8.06   2
   2  -7  -5  267.96    8.00   1
  -2  -7   5  260.87    7.65   1
   1   7  -5  394.88   10.21   3
   1  -7  -5  419.45   10.71   1
  -1   7   5  422.24   10.75   3
  -1  -7   5  440.09   10.24   1
   1   7  -5  421.18   10.85   2
   0   7  -5    6.82    1.50   3
   0   7  -5    5.11    1.56   2
   0  -7  -5    3.91    1.46   1
   0  -7   5    5.48    1.23   1
   0   7   5    6.51    1.71   3
  -1  -7  -5  462.18   11.37   1
   1   7   5  470.32   12.28   3
  -1   7  -5  479.02   11.81   2
  -1  -7  -5  452.81   11.29   2
  -1   7  -5  471.96   11.90   3
  -2  -7  -5  236.00    7.43   2
   2   7   5  258.61    8.28   3
  -2   7  -5  265.49    7.89   2
  -2   7  -5  256.56    8.17   3
  -2  -7  -5  240.47    7.25   1
  -3  -7  -5   43.07    3.04   2
  -3   7  -5   40.59    3.38   2
  -3  -7  -5   43.57    3.17   1
  -3   7  -5   38.82    3.25   3
   3   7   5   37.26    3.70   3
   4   7   5   38.59    4.02   3
  -4  -7  -5   42.01    3.38   1
  -4   7  -5   40.90    3.82   3
  -4  -7  -5   42.56    3.49   2
   5   7   5  163.00    7.80   3
  -5  -7  -5  167.93    7.28   2
  -5   7  -5  145.19    6.97   3
  -5  -8   5   15.71    2.98   1
   5  -8  -5   12.62    2.93   1
   4  -8  -5   18.05    2.87   1
  -4  -8   5   20.88    2.67   1
  -3   8   5   12.41    2.00   3
   3   8  -5   14.39    2.38   2
  -3  -8   5    9.54    2.12   1
   3  -8  -5   15.42    2.55   1
   2  -8  -5  136.26    5.54   1
   2   8  -5  134.62    5.43   2
  -2  -8   5  122.86    5.05   1
  -2   8   5  129.48    5.09   3
  -1  -8   5   47.51    3.02   1
   1   8  -5   47.88    3.03   3
   1  -8  -5   48.20    3.34   1
   1   8  -5   54.06    3.32   2
  -1   8   5   51.01    3.29   3
   0   8   5   88.69    4.36   3
   0  -8  -5   88.76    4.21   1
   0   8  -5   97.71    4.21   2
   0   8  -5   90.70    4.13   3
  -1   8  -5   54.95    3.38   2
   1   8   5   52.12    3.54   3
  -1  -8  -5   51.04    3.28   1
  -1   8  -5   50.30    3.33   3
  -2  -8  -5    2.30    1.43   2
  -2   8  -5    1.03    1.73   2
  -2  -8  -5    3.06    1.67   1
   2   8   5    1.52    1.60   3
  -2   8  -5    0.81    1.65   3
   3   8   5  101.35    5.50   3
  -3  -8  -5  105.38    4.80   1
  -3   8  -5   94.20    5.17   3
  -3  -8  -5  103.12    4.82   2
  -4   8  -5   61.77    4.46   3
   4   8   5   67.82    5.23   3
  -4  -8  -5   73.92    4.41   1
  -4  -8  -5   69.24    4.42   2
   5   8   5    1.23    2.49   3
  -5  -8  -5    4.44    2.51   2
  -5   8  -5    0.00    2.45   3
   5  -9  -5    2.27    2.56   1
  -5  -9   5    0.98    2.35   1
  -4  -9   5   21.57    3.04   1
   4  -9  -5   16.24    2.90   1
  -3   9   5   46.07    3.42   3
  -3  -9   5   47.03    3.48   1
   3  -9  -5   44.59    3.78   1
   3   9  -5   50.40    3.84   2
   2   9  -5  593.06   14.65   2
   2  -9  -5  583.21   14.57   1
  -2   9   5  556.87   14.29   3
  -2  -9   5  548.90   13.87   1
  -1   9   5   79.91    4.21   3
   1   9  -5   78.21    3.87   2
   1   9  -5   67.76    3.71   3
   1  -9  -5   82.34    4.24   1
  -1  -9   5   76.12    3.78   1
   0   9  -5   19.78    2.33   2
   0   9  -5   21.81    2.40   3
   0  -9  -5   15.70    2.18   1
   0   9   5   20.17    2.64   3
  -1  -9  -5    1.35    1.59   1
  -1   9  -5    0.44    1.59   3
   1   9   5    1.07    1.65   3
  -1   9  -5    0.87    1.53   2
   2   9   5  197.49    7.52   3
  -2   9  -5  201.50    7.31   3
  -2  -9  -5  195.61    6.82   1
  -3  -9  -5  148.97    6.01   2
  -3   9  -5  145.06    6.61   3
  -3  -9  -5  153.61    5.93   1
   3   9   5  156.81    7.08   3
  -4  -9  -5   24.91    3.24   2
  -4   9  -5   24.64    3.24   3
  -4  -9  -5   25.57    3.16   1
   4   9   5   26.17    3.82   3
   5 -10  -5    1.16    2.34   1
  -5 -10   5   -0.23    2.15   1
   4 -10  -5   32.06    3.84   1
  -4 -10   5   27.28    3.27   1
   3 -10  -5   47.49    3.88   1
  -3 -10   5   40.63    3.68   1
  -3  10   5   45.21    3.53   3
   2  10  -5  246.58    8.08   2
   2 -10  -5  238.31    8.38   1
  -2 -10   5  235.76    7.86   1
  -2  10   5  231.60    7.95   3
  -1  10   5   69.35    4.20   3
   1 -10  -5   63.47    4.05   1
  -1 -10   5   64.50    3.89   1
   1  10  -5   73.10    3.90   2
   0  10  -5   17.11    2.32   2
   0  10   5   12.98    2.50   3
   0  10  -5   16.21    2.38   3
   0 -10  -5   13.53    2.43   1
  -1  10  -5  116.13    5.43   3
  -1 -10  -5  123.75    5.36   1
   1  10   5  117.97    5.73   3
  -2  10  -5  106.68    5.47   3
   2  10   5   99.92    5.53   3
  -2 -10  -5  108.45    5.17   1
  -3  10  -5   11.69    2.69   3
   3  10   5    9.75    2.72   3
  -3 -10  -5   11.68    2.43   1
   4  10   5   12.43    3.22   3
  -4 -10  -5    9.99    2.71   1
  -4  10  -5   10.65    2.80   3
  -4 -11   5  110.74    6.04   1
   4 -11  -5  128.41    6.86   1
  -3 -11   5   10.06    2.62   1
  -3  11   5    8.28    2.52   3
   3 -11  -5    7.50    2.56   1
  -2  11   5  147.89    6.53   3
   2 -11  -5  162.06    6.80   1
   2  11  -5  152.86    6.43   2
  -2 -11   5  148.85    6.24   1
   1 -11  -5   38.81    3.52   1
   1  11  -5   43.24    3.56   2
  -1  11   5   47.57    3.62   3
   0  11   5   39.32    3.74   3
   0 -11  -5   38.47    3.36   1
   0  11  -5   33.84    3.28   3
   1  11   5  336.29   11.02   3
  -1  11  -5  355.97   10.72   3
  -1 -11  -5  342.17   10.35   1
  -2 -11  -5   81.31    4.60   1
  -2  11  -5   80.26    4.99   3
   2  11   5   75.75    5.01   3
  -3 -11  -5   11.17    2.78   1
   3  11   5    9.03    2.77   3
  -3  11  -5   13.25    2.92   3
  -3 -12   5    3.49    2.47   1
   3 -12  -5    6.13    2.74   1
  -3  12   5    8.82    2.66   3
  -2  12   5    4.46    2.31   3
   2  12  -5    7.11    2.54   2
   2 -12  -5    8.51    2.49   1
  -2 -12   5    1.51    2.37   1
  -1  12   5   91.68    5.45   3
   1 -12  -5   98.09    5.37   1
   0  12  -5   16.66    2.77   3
   0  12   5   16.89    2.92   3
   0 -12  -5   20.21    3.00   1
  -1  12  -5  240.24    8.76   3
   1  12   5  228.27    8.97   3
  -1 -12  -5  236.49    8.47   1
  -2 -12  -5   20.15    3.18   1
   2  12   5   19.58    3.25   3
  -2  12  -5   20.66    3.36   3
  -3  12  -5   16.59    3.30   3
   3  12   5   23.88    3.70   3
  -3 -12  -5   22.89    3.41   1
   2 -13  -5    9.95    2.92   1
  -2 -13   5    8.00    2.99   1
  -2  13   5    5.64    2.89   3
   1 -13  -5   27.00    3.66   1
  -1  13   5   21.16    3.60   3
   0  13  -5   51.76    4.51   3
   0  13   5   49.61    4.66   3
   0 -13  -5   53.12    4.24   1
  -1  13  -5   23.09    3.61   3
  -1 -13  -5   24.52    3.41   1
   1  13   5   27.08    3.79   3
  -2  13  -5   19.61    3.34   3
  -2 -13  -5   14.93    2.81   1
   2  13   5   18.02    3.42   3
   0  14   5   97.40    6.31   3
   6   0  -6  116.18    6.20   1
   5   0  -6  240.66    8.39   1
   4   0  -6  210.26    7.19   1
   4   0  -6  210.03    7.12   2
   3   0  -6  196.65    6.44   1
   3   0  -6  195.23    6.32   2
   2   0  -6   13.56    1.69   1
   2   0  -6   12.21    1.76   2
   1   0  -6  399.25   10.16   2
   1   0  -6  401.47    9.27   1
   0   0  -6  781.54   15.88   1
   0   0  -6  800.43   17.78   2
  -1   0  -6  103.03    2.98   1
  -1   0  -6   99.14    4.32   2
  -2   0  -6    7.44    1.70   2
  -3   0  -6    3.07    1.50   2
  -4   0  -6    3.79    1.67   2
  -5   0  -6   57.96    4.21   2
  -6   0  -6   12.83    3.18   2
  -6  -1   6    7.69    2.43   4
  -6  -1   6    5.19    2.64   1
   6  -1  -6    6.06    2.32   1
   5  -1  -6   61.59    4.38   1
   5   1  -6   76.22    4.63   1
   4   1  -6  156.90    6.10   2
   4  -1  -6  150.42    6.07   1
   4   1  -6  161.65    6.08   1
   4  -1  -6  151.28    5.76   2
   3  -1  -6    2.81    1.34   1
   3  -1  -6    1.97    1.33   2
   3   1  -6    1.07    1.28   1
   3   1  -6    2.06    1.35   2
   2  -1  -6  167.10    5.45   1
   2   1  -6  163.38    5.34   1
   2   1  -6  184.52    5.79   2
   2  -1  -6  165.54    5.42   2
   1   1  -6  530.63   11.58   1
   1  -1  -6  534.71   11.73   1
   1   1  -6  535.48   12.70   2
   1  -1  -6  496.84   12.31   2
  -1   1   6  532.36   11.12   3
   0  -1  -6  208.71    5.39   1
   0  -1  -6  199.48    6.34   2
   0   1  -6  201.91    5.10   1
  -1  -1  -6  292.00    6.66   1
  -1   1  -6  290.73    8.39   2
  -1  -1  -6  286.58    8.23   2
  -2   1  -6  263.40    8.00   2
  -2  -1  -6  267.50    7.97   2
  -3  -1  -6  203.29    6.89   2
  -3   1  -6  198.91    6.89   2
  -4   1  -6   33.34    2.95   2
  -4  -1  -6   28.83    2.86   2
  -5   1  -6   31.38    3.29   2
  -5  -1  -6   31.48    3.28   2
  -6   1  -6   32.97    3.79   2
  -6  -1  -6   31.40    3.73   2
  -6  -2   6   59.55    4.26   4
   6  -2  -6   53.86    4.42   1
  -6  -2   6   62.86    4.67   1
  -5  -2   6   84.24    5.00   1
  -5  -2   6   88.96    4.73   4
   5  -2  -6   84.09    4.82   1
   4   2  -6   68.20    3.93   2
   4   2  -6   67.34    4.08   1
   4  -2  -6   59.42    3.90   1
   3   2  -6   89.71    4.05   1
   3   2  -6   85.61    4.17   2
   3  -2  -6   84.61    3.77   2
   3  -2  -6   89.08    4.08   1
   2   2  -6  129.72    4.94   2
   2   2  -6  137.72    4.66   1
   2  -2  -6  136.21    4.82   1
   2  -2  -6  135.23    4.64   2
   1   2  -6  460.82   10.26   1
   1  -2  -6  457.65   10.56   1
   1   2  -6  450.84   11.32   2
   1  -2  -6  456.53   11.01   2
  -1   2   6  457.95    9.99   3
   0   2   6  649.30   14.13   3
   0   2  -6  665.92   15.23   2
   0  -2  -6  658.38   13.73   1
   0   2  -6  621.83   13.10   1
   0  -2  -6  648.19   15.01   2
   1   2   6  542.73   12.79   3
  -1   2  -6  547.66   13.46   2
  -1  -2  -6  540.37   13.27   2
  -1  -2  -6  565.75   11.65   1
  -2  -2  -6  231.84    7.24   2
  -2   2  -6  230.69    7.32   2
  -3   2  -6   75.68    4.00   2
  -3  -2  -6   77.55    4.06   2
  -4   2  -6  232.13    8.01   2
  -4  -2  -6  234.65    8.20   2
  -5   2  -6   96.46    5.21   2
  -5  -2  -6  105.00    5.63   2
  -6   2  -6   28.98    3.68   2
  -6  -3   6   19.46    3.23   4
   6  -3  -6   20.04    3.15   1
  -6  -3   6   20.37    3.35   1
   5  -3  -6   38.61    3.63   1
  -5  -3   6   39.34    3.49   4
  -5  -3   6   38.08    3.72   1
  -4  -3   6   56.65    3.59   4
  -4  -3   6   50.95    3.76   1
   4  -3  -6   64.67    4.09   1
   4   3  -6   57.75    3.89   2
   3  -3  -6  265.92    7.55   2
   3  -3  -6  284.19    8.24   1
  -3  -3   6  273.06    7.48   4
  -3  -3   6  276.67    8.03   1
   3   3  -6  279.10    8.39   2
   2   3  -6  583.35   13.18   1
   2  -3  -6  590.93   13.58   1
   2   3  -6  585.68   14.13   2
   2  -3  -6  582.43   13.32   2
   1   3  -6  127.49    3.98   1
  -1   3   6  119.19    3.77   3
   1   3  -6  125.26    4.67   2
   1  -3  -6  114.75    4.25   1
   1  -3  -6  117.00    4.39   2
   0  -3  -6  308.25    7.50   1
   0  -3  -6  275.39    8.02   2
   0   3  -6  291.53    7.33   3
   0   3   6  298.00    7.53   3
   0  -3   6  288.53    6.87   1
   0   3  -6  293.56    8.39   2
   0  -3   6  302.01    6.43   4
  -1   3  -6  165.21    5.99   2
   1   3   6  175.51    5.58   3
  -1  -3  -6  177.69    5.01   1
  -1  -3  -6  178.63    5.83   2
  -2  -3  -6  631.51   15.15   2
   2   3   6  625.66   15.17   3
  -2   3  -6  627.09   15.35   2
  -2  -3  -6  650.56   13.42   1
  -3  -3  -6  383.70   10.72   2
  -3   3  -6  371.26   10.59   2
  -4  -3  -6  318.47    9.98   2
  -4   3  -6  305.94    9.59   2
  -5  -3  -6   33.46    3.78   2
  -5   3  -6   31.50    3.44   2
   6  -4  -6  121.66    6.64   1
  -6  -4   6  118.92    6.32   1
   5  -4  -6   23.64    3.19   1
  -5  -4   6   22.14    2.93   1
  -5  -4   6   25.77    2.93   4
   4  -4  -6  245.59    8.08   1
  -4  -4   6  239.91    7.91   1
  -4  -4   6  241.36    7.40   4
   4   4  -6  240.99    8.30   2
  -3  -4   6  376.37    9.99   1
   3  -4  -6  365.10   10.13   1
  -3  -4   6  361.49    9.24   4
   2  -4  -6  838.90   18.31   1
  -2  -4   6  840.43   17.97   1
   2   4  -6  812.24   18.88   2
  -2  -4   6  849.57   16.79   4
   2  -4  -6  807.40   17.75   2
   1  -4  -6  443.02   10.80   2
  -1  -4   6  451.92    9.72   4
  -1   4   6  462.49   10.60   3
  -1  -4   6  453.91   10.44   1
   1  -4  -6  455.19   10.90   1
   1   4  -6  455.80   11.50   2
   0  -4  -6  186.35    5.60   1
   0   4  -6  188.07    6.23   2
   0  -4  -6  184.52    5.98   2
   0  -4   6  191.93    5.03   1
   0   4   6  193.02    5.76   3
   0   4  -6  191.52    5.49   3
  -1  -4  -6  374.07    9.95   2
  -1   4  -6  396.39   10.41   2
  -1  -4  -6  390.96    9.17   1
   1   4   6  369.96    9.82   3
  -2  -4  -6  342.60    8.34   1
  -2   4  -6  346.00    9.77   2
   2   4   6  342.81    9.50   3
  -2  -4  -6  322.06    9.32   2
  -3   4  -6  155.61    6.18   2
   3   4   6  172.15    6.63   3
  -3  -4  -6  166.49    6.25   2
  -4   4  -6  119.51    5.51   2
  -4  -4  -6  114.81    5.54   2
  -5  -4  -6   54.63    4.25   2
  -5   4  -6   48.97    3.96   2
  -6  -5   6   30.72    3.64   1
   6  -5  -6   18.07    3.52   1
   5  -5  -6  233.43    8.72   1
  -5  -5   6  232.07    8.31   1
  -4  -5   6   66.59    4.19   1
   4  -5  -6   65.29    4.20   1
   4   5  -6   61.07    4.11   2
  -3  -5   6  287.42    7.80   4
   3   5  -6  271.92    8.73   2
   3  -5  -6  280.28    8.60   1
  -3  -5   6  281.61    8.38   1
  -2   5   6  598.79   13.95   3
   2   5  -6  634.28   15.16   2
  -2  -5   6  632.50   14.29   1
   2  -5  -6  628.64   14.63   1
   1  -5  -6   16.10    1.79   2
  -1  -5   6   17.97    1.78   1
   1  -5  -6   15.91    1.78   1
   1   5  -6   11.68    1.80   2
  -1   5   6   16.57    1.73   3
   0   5  -6  348.14    8.94   3
   0   5   6  369.41    9.38   3
   0  -5  -6  352.58    9.03   1
   0  -5  -6  351.88    9.29   2
   0   5  -6  368.86    9.85   2
  -1  -5  -6  328.46    9.03   2
  -1  -5  -6  328.25    8.40   1
   1   5   6  330.78    9.13   3
  -1   5  -6  343.45    9.50   2
  -1   5  -6  333.09    9.01   3
   2   5   6   40.93    3.10   3
  -2  -5  -6   44.28    2.70   1
  -2   5  -6   42.96    3.31   2
  -2   5  -6   38.80    3.05   3
  -2  -5  -6   43.32    3.02   2
   3   5   6  134.59    5.84   3
  -3  -5  -6  138.98    5.67   2
  -3   5  -6  143.67    5.89   2
  -4  -5  -6  113.71    5.58   2
  -4   5  -6  127.51    5.71   2
  -5  -5  -6  225.55    8.78   2
  -5   5  -6  211.02    8.04   2
   6  -6  -6  106.80    6.42   1
  -6  -6   6  105.93    6.20   1
  -5  -6   6   29.93    3.33   1
   5  -6  -6   34.43    3.61   1
  -4  -6   6   39.85    3.61   1
   4  -6  -6   43.78    3.51   1
   4   6  -6   40.02    3.71   2
   3  -6  -6  207.26    7.19   1
  -3  -6   6  201.84    6.92   1
   3   6  -6  211.53    7.39   2
  -2   6   6   40.47    2.69   3
  -2  -6   6   35.95    2.82   1
   2  -6  -6   36.65    3.02   1
   2   6  -6   43.54    3.08   2
   1  -6  -6  132.41    4.98   1
   1   6  -6  128.86    5.13   2
  -1   6   6  135.93    4.89   3
  -1  -6   6  135.11    4.64   1
   0  -6  -6  938.95   20.80   2
   0  -6  -6  962.74   20.46   1
   0   6  -6  960.31   20.76   3
   0   6  -6  988.36   21.57   2
   0   6   6  954.51   21.28   3
   1   6   6  343.34    9.65   3
  -1  -6  -6  333.13    9.20   2
  -1  -6  -6  345.08    8.93   1
  -1   6  -6  339.58    9.45   3
  -1   6  -6  348.09    9.75   2
  -2  -6  -6  479.97   11.50   1
  -2  -6  -6  478.86   12.37   2
   2   6   6  484.27   12.81   3
  -2   6  -6  477.08   12.56   2
  -2   6  -6  467.00   12.52   3
  -3  -6  -6   77.86    3.77   1
  -3  -6  -6   71.21    3.96   2
   3   6   6   68.06    4.47   3
  -3   6  -6   68.22    4.05   3
  -3   6  -6   68.54    4.27   2
  -4   6  -6   35.87    3.51   2
  -4  -6  -6   39.51    3.53   2
  -4   6  -6   36.63    3.61   3
   4   6   6   36.26    3.95   3
  -5   6  -6   64.39    4.63   2
  -5  -6  -6   58.31    4.79   2
  -5   6  -6   56.70    4.63   3
   5  -7  -6   54.65    4.59   1
  -5  -7   6   59.74    4.50   1
  -4  -7   6   24.00    2.81   1
   4  -7  -6   22.06    2.82   1
   3   7  -6   42.36    3.61   2
   3  -7  -6   38.74    3.33   1
  -3  -7   6   40.88    3.35   1
   2   7  -6  617.20   15.38   2
   2  -7  -6  622.37   15.18   1
  -2   7   6  620.79   14.67   3
  -2  -7   6  626.47   14.61   1
   1   7  -6    1.10    1.36   2
  -1  -7   6    1.60    1.41   1
   1  -7  -6   -1.56    1.16   1
  -1   7   6    2.78    1.55   3
   0  -7  -6  261.26    7.78   1
   0   7  -6  261.44    7.98   2
   0   7   6  265.66    7.99   3
   0   7  -6  253.49    7.46   3
   1   7   6   32.02    3.00   3
  -1   7  -6   31.10    3.00   2
  -1  -7  -6   31.81    2.55   1
  -1   7  -6   24.83    2.57   3
  -2   7  -6   64.09    3.89   3
  -2  -7  -6   65.63    3.75   2
   2   7   6   70.75    4.21   3
  -2   7  -6   69.34    4.17   2
  -2  -7  -6   71.96    3.67   1
  -3  -7  -6  331.36    9.99   2
  -3   7  -6  322.84   10.02   2
  -3  -7  -6  350.15    9.33   1
  -3   7  -6  331.54   10.45   3
   3   7   6  322.23   10.56   3
  -4  -7  -6    4.24    2.21   2
   4   7   6    1.29    2.41   3
  -4   7  -6    5.52    2.32   3
  -4   7  -6    0.24    2.14   2
  -5  -7  -6   89.01    5.60   2
  -5   7  -6   89.75    5.61   3
   5  -8  -6    6.88    2.57   1
  -5  -8   6   12.97    2.76   1
   4  -8  -6   18.77    3.00   1
  -4  -8   6   22.85    2.88   1
   3   8  -6   70.83    4.34   2
  -3  -8   6   66.01    4.12   1
   3  -8  -6   68.92    4.45   1
  -2   8   6  104.16    4.55   3
  -2  -8   6   98.66    4.65   1
   2  -8  -6   99.38    4.84   1
   2   8  -6  104.81    4.92   2
  -1  -8   6  254.87    7.36   1
   1   8  -6  266.55    8.20   2
   1  -8  -6  238.38    7.95   1
  -1   8   6  268.28    8.12   3
   0   8  -6  140.71    5.53   2
   0   8   6  133.36    5.53   3
   0  -8  -6  147.89    5.62   1
   0   8  -6  129.57    5.15   3
   1   8   6   43.91    3.43   3
  -1  -8  -6   47.56    3.34   1
  -1   8  -6   36.67    3.29   3
  -1   8  -6   42.79    3.50   2
  -2  -8  -6   83.05    4.27   1
  -2   8  -6   88.97    4.71   3
  -2   8  -6   90.56    4.78   2
   2   8   6   90.85    5.01   3
  -3   8  -6   22.23    2.95   3
  -3   8  -6   27.64    3.19   2
  -3  -8  -6   20.19    2.71   2
   3   8   6   21.44    3.16   3
  -3  -8  -6   18.60    2.62   1
  -4   8  -6   52.57    4.26   3
  -4  -8  -6   48.86    4.01   2
   4   8   6   63.54    5.18   3
   5  -9  -6   30.35    4.07   1
  -5  -9   6   23.54    3.45   1
   4  -9  -6  106.25    5.88   1
  -4  -9   6  107.62    5.75   1
   3  -9  -6    2.03    2.16   1
   3   9  -6    2.96    2.20   2
  -3  -9   6   -0.37    1.82   1
  -2  -9   6  139.87    5.73   1
   2   9  -6  144.68    5.96   2
  -2   9   6  146.69    5.78   3
   2  -9  -6  148.61    6.26   1
   1  -9  -6  105.13    5.18   1
  -1   9   6  105.86    5.01   3
   1   9  -6  117.47    5.18   2
   0  -9  -6   50.74    3.48   1
   0   9  -6   46.16    3.42   3
   0   9   6   53.92    3.84   3
   0   9  -6   61.54    3.78   2
  -1  -9  -6   95.41    4.80   1
  -1   9  -6  103.78    4.89   2
   1   9   6  104.87    5.28   3
  -1   9  -6  106.42    4.98   3
  -2   9  -6  165.50    6.31   2
  -2   9  -6  138.08    6.20   3
   2   9   6  142.24    6.44   3
  -2  -9  -6  144.94    5.78   1
   3   9   6   30.49    3.85   3
  -3  -9  -6   34.69    3.46   1
  -3   9  -6   22.99    3.13   3
   4   9   6    0.25    2.64   3
  -4   9  -6    4.67    2.58   3
  -4  -9  -6    2.71    2.40   2
  -4 -10   6   81.72    5.28   1
   4 -10  -6   74.65    5.32   1
   3 -10  -6   60.02    4.44   1
   3  10  -6   57.73    4.29   2
  -3 -10   6   50.92    4.00   1
  -2 -10   6   21.46    2.79   1
  -2  10   6   25.28    2.99   3
   2 -10  -6   25.45    3.05   1
   2  10  -6   24.50    3.07   2
   1  10  -6    9.07    2.06   2
   1 -10  -6   11.73    2.27   1
  -1  10   6    8.89    2.38   3
   0  10   6    2.71    2.05   3
   0 -10  -6    5.67    2.19   1
   0  10  -6    6.74    2.01   2
   1  10   6   78.49    4.86   3
  -1 -10  -6   68.15    4.16   1
  -1  10  -6   67.26    4.33   3
  -2  10  -6    2.18    2.22   3
  -2 -10  -6    6.35    2.35   1
   2  10   6    6.52    2.36   3
   3  10   6   45.89    4.46   3
  -3 -10  -6   49.73    4.05   1
  -3  10  -6   37.29    4.07   3
   4 -11  -6   46.61    4.77   1
  -4 -11   6   38.56    4.20   1
   3 -11  -6  170.91    7.72   1
  -3 -11   6  162.97    7.07   1
   2  11  -6   10.05    2.61   2
   2 -11  -6    9.16    2.68   1
  -2  11   6   12.53    2.73   3
  -2 -11   6    9.66    2.57   1
   1  11  -6   20.21    2.88   2
   1 -11  -6   22.39    3.10   1
  -1  11   6   19.59    2.98   3
   0  11   6  104.68    5.61   3
   0 -11  -6  102.20    5.51   1
  -1 -11  -6   44.71    3.71   1
   1  11   6   46.73    4.04   3
  -1  11  -6   47.63    4.24   3
   2  11   6    7.99    2.66   3
  -2  11  -6    8.19    2.45   3
  -2 -11  -6    8.71    2.52   1
   3  11   6    3.70    2.91   3
  -3  11  -6    2.21    2.65   3
  -3 -11  -6    5.06    2.56   1
  -3 -12   6    5.14    2.86   1
   3 -12  -6    7.22    2.80   1
   2  12  -6  117.58    6.03   2
  -2  12   6  109.71    5.90   3
   2 -12  -6  105.87    6.00   1
   1 -12  -6   49.73    4.17   1
  -1  12   6   41.81    4.16   3
   0 -12  -6  133.55    6.41   1
   0  12   6  131.23    6.41   3
  -1  12  -6   53.56    4.60   3
  -1 -12  -6   46.02    4.19   1
   1  12   6   55.02    4.77   3
  -2 -12  -6    6.72    2.83   1
  -2  12  -6   10.83    3.14   3
   2  12   6    5.05    2.70   3
  -1  13   6   41.55    4.28   3
   1 -13  -6   42.88    4.44   1
   0  13   6   23.75    3.75   3
   0 -13  -6   26.45    3.90   1
   1  13   6  281.87   10.85   3
  -1 -13  -6  299.12   10.32   1
   6   0  -7   80.15    5.34   1
   5   0  -7   11.36    2.46   1
   4   0  -7   21.84    2.78   1
   4   0  -7   20.97    2.58   2
   3   0  -7  133.28    5.26   2
   3   0  -7  125.77    5.20   1
   2   0  -7   21.40    2.25   2
   2   0  -7   19.94    2.16   1
   1   0  -7   43.37    2.51   1
   1   0  -7   41.60    3.02   2
   0   0  -7   31.40    2.86   2
   0   0  -7   34.01    2.07   1
  -1   0  -7   39.61    3.02   2
  -2   0  -7   66.65    3.86   2
  -3   0  -7   16.09    2.36   2
  -4   0  -7   -0.14    1.59   2
  -5   0  -7    2.78    2.19   2
  -6  -1   7    1.20    2.66   4
  -6  -1   7    4.33    2.95   1
   6  -1  -7    4.84    2.52   1
   5   1  -7  118.17    5.82   1
   5  -1  -7  121.40    6.09   1
   4  -1  -7    6.02    2.08   1
   4   1  -7    4.83    2.07   1
   4   1  -7    7.97    2.20   2
   4  -1  -7    5.70    1.96   2
   3  -1  -7   26.32    2.46   2
   3   1  -7   24.93    2.65   1
   3   1  -7   28.34    2.73   2
   3  -1  -7   24.03    2.57   1
   2  -1  -7  222.39    6.85   2
   2  -1  -7  224.82    6.75   1
   2   1  -7  229.57    6.71   1
   2   1  -7  215.18    7.01   2
   1  -1  -7  109.20    4.46   2
   1   1  -7  113.34    3.98   1
   1   1  -7  110.14    4.67   2
   1  -1  -7  113.74    4.09   1
   0   1  -7   39.89    2.99   2
   0  -1  -7   45.70    2.45   1
   0   1  -7   41.97    2.21   1
   0  -1  -7   49.33    3.10   2
  -1  -1  -7  142.18    5.62   2
  -1   1  -7  141.52    5.54   2
  -2   1  -7  180.47    6.57   2
  -2  -1  -7  177.59    6.55   2
  -3  -1  -7  604.62   15.52   2
  -3   1  -7  602.41   15.46   2
  -4   1  -7   22.25    2.78   2
  -4  -1  -7   14.33    2.39   2
  -5   1  -7  158.48    7.17   2
  -5  -1  -7  158.72    7.29   2
  -6  -2   7   75.41    5.31   1
  -6  -2   7   73.58    4.92   4
   6  -2  -7   68.54    5.24   1
  -5  -2   7   87.49    4.97   4
  -5  -2   7   84.20    5.20   1
   5  -2  -7   81.51    5.09   1
   4   2  -7  178.25    6.74   1
   4  -2  -7  161.69    6.18   2
   4   2  -7  170.54    6.79   2
   4  -2  -7  165.47    6.51   1
   3  -2  -7  324.56    8.86   2
   3   2  -7  312.81    8.95   1
   3   2  -7  315.12    9.31   2
   3  -2  -7  303.09    9.02   1
   2   2  -7  208.33    6.23   1
   2  -2  -7  185.36    6.17   1
   2   2  -7  199.26    6.72   2
   2  -2  -7  195.70    6.24   2
   1   2  -7   20.52    1.91   1
   1  -2  -7   17.67    1.93   1
   1   2  -7   14.91    1.98   2
   1  -2  -7   19.94    2.17   2
   0  -2  -7  134.26    5.28   2
   0   2  -7  133.14    3.93   1
   0  -2  -7  127.53    4.28   1
   0   2   7  134.73    4.34   3
   0   2  -7  131.71    5.25   2
  -1   2  -7  373.61   10.54   2
  -1  -2  -7  390.87    8.80   1
  -1  -2  -7  373.63   10.43   2
  -2   2  -7  167.73    6.42   2
  -2  -2  -7  183.45    6.53   2
  -3  -2  -7   77.68    4.28   2
  -3   2  -7   75.63    4.29   2
  -4  -2  -7   55.82    4.08   2
  -4   2  -7   52.74    3.85   2
  -5   2  -7   10.25    2.56   2
  -5  -2  -7    4.80    2.23   2
  -6  -3   7   15.52    2.97   4
   6  -3  -7   16.31    3.24   1
  -6  -3   7    8.33    2.85   1
  -5  -3   7   60.68    4.28   4
  -5  -3   7   50.88    4.30   1
   5  -3  -7   56.69    4.52   1
   4  -3  -7  232.14    8.21   1
  -4  -3   7  225.65    8.02   1
  -4  -3   7  249.79    7.67   4
   4   3  -7  230.47    8.34   2
   3   3  -7   46.90    3.34   2
  -3  -3   7   47.22    3.31   1
  -3  -3   7   41.26    3.07   4
   3  -3  -7   46.89    3.44   1
   3  -3  -7   49.53    3.20   2
   2  -3  -7  228.19    7.00   1
   2   3  -7  238.93    6.84   1
   2   3  -7  223.40    7.39   2
   2  -3  -7  219.96    6.71   2
   1  -3  -7  969.51   21.12   2
   1  -3  -7  953.37   20.31   1
   1   3  -7  982.04   21.72   2
   1   3  -7  950.76   19.67   1
   0  -3  -7   33.99    2.86   2
   0  -3  -7   38.62    2.46   1
   0   3  -7   35.48    3.09   2
   0   3   7   31.08    2.41   3
  -1  -3  -7   36.25    2.44   1
  -1  -3  -7   36.41    2.86   2
   1   3   7   40.33    2.72   3
  -1   3  -7   36.38    2.95   2
   2   3   7  305.04    8.89   3
  -2  -3  -7  297.25    9.02   2
  -2   3  -7  300.13    9.20   2
  -3  -3  -7   22.99    2.79   2
  -3   3  -7   31.82    3.17   2
  -4   3  -7  105.87    5.37   2
  -4  -3  -7   99.44    5.40   2
  -5   3  -7   16.22    3.17   2
  -5  -3  -7   17.96    3.14   2
   6  -4  -7  141.00    7.27   1
  -6  -4   7  150.91    7.22   1
  -6  -4   7  142.48    6.58   4
  -5  -4   7   50.18    4.24   1
  -5  -4   7   55.86    4.20   4
   5  -4  -7   48.99    4.33   1
   4  -4  -7   88.88    4.95   1
  -4  -4   7   98.17    5.08   1
   4   4  -7   90.65    5.04   2
  -4  -4   7   93.74    4.73   4
  -3  -4   7  375.20   10.51   1
  -3  -4   7  391.29    9.88   4
   3  -4  -7  386.14   10.67   1
   3   4  -7  386.18   11.00   2
  -2  -4   7  162.14    5.57   1
   2  -4  -7  158.24    5.73   1
  -2  -4   7  154.40    5.12   4
   2   4  -7  143.47    5.84   2
   1  -4  -7   16.69    2.04   1
  -1  -4   7   12.30    1.74   1
   1   4  -7   13.86    2.05   2
  -1  -4   7   10.34    1.62   4
   1  -4  -7   13.93    1.91   2
   0  -4  -7  545.52   12.53   1
   0   4   7  554.05   12.82   3
   0   4  -7  539.35   13.74   2
   0  -4  -7  536.52   13.38   2
  -1   4  -7  190.71    6.81   2
  -1  -4  -7  206.93    5.90   1
   1   4   7  195.65    6.38   3
  -1  -4  -7  188.17    6.64   2
   2   4   7  688.19   16.49   3
  -2  -4  -7  691.73   16.64   2
  -2   4  -7  649.13   16.62   2
  -3   4  -7   38.12    3.30   2
  -3  -4  -7   41.02    3.41   2
  -4  -4  -7  145.08    6.56   2
  -4   4  -7  141.95    6.31   2
  -5   4  -7  104.02    5.97   2
  -5  -4  -7  108.52    6.03   2
   6  -5  -7   12.02    3.39   1
  -5  -5   7   93.89    5.37   1
   5  -5  -7  104.17    5.94   1
   4  -5  -7   70.78    4.35   1
   4   5  -7   70.78    4.63   2
  -4  -5   7   68.26    4.44   1
  -4  -5   7   66.76    4.15   4
  -3  -5   7   85.74    4.46   1
   3  -5  -7   84.48    4.48   1
   3   5  -7   86.70    4.62   2
  -3  -5   7   81.96    4.07   4
   2  -5  -7  143.51    5.65   1
  -2  -5   7  153.33    5.50   1
  -2  -5   7  150.63    5.09   4
   2   5  -7  160.88    6.06   2
  -1   5   7  157.89    5.26   3
   1  -5  -7  161.37    5.69   1
  -1  -5   7  148.10    5.13   1
   1   5  -7  162.96    6.09   2
   0   5  -7 1310.84   28.42   2
   0  -5  -7 1325.96   26.67   1
   0  -5  -7 1275.11   27.71   2
   0   5   7 1289.50   27.57   3
   1   5   7  143.57    5.43   3
  -1   5  -7  133.08    5.12   3
  -1  -5  -7  135.29    4.83   1
  -1  -5  -7  134.73    5.47   2
  -1   5  -7  133.63    5.59   2
  -2  -5  -7  320.00    8.22   1
  -2   5  -7  314.26    9.54   2
  -2  -5  -7  303.61    9.25   2
  -2   5  -7  295.04    9.06   3
   2   5   7  301.05    9.26   3
  -3   5  -7   22.13    2.79   2
   3   5   7   21.89    2.98   3
  -3  -5  -7   29.35    3.01   2
  -4  -5  -7   11.25    2.64   2
  -4   5  -7    8.97    2.51   2
  -5  -5  -7   73.57    5.19   2
  -5   5  -7   74.76    5.23   2
  -5  -6   7  178.40    7.50   1
   5  -6  -7  163.43    7.51   1
  -4  -6   7   61.98    4.34   1
   4   6  -7   69.82    4.75   2
   4  -6  -7   65.64    4.54   1
   3  -6  -7  217.76    7.66   1
  -3  -6   7  215.81    7.41   1
   3   6  -7  215.86    7.84   2
   2  -6  -7  596.91   14.84   1
   2   6  -7  607.06   15.35   2
  -2  -6   7  614.59   14.33   1
   1  -6  -7    4.59    1.68   1
  -1   6   7    2.99    1.49   3
   1   6  -7    2.26    1.62   2
   0  -6  -7  184.52    6.11   1
   0   6  -7  184.37    6.73   2
   0   6   7  185.37    6.28   3
  -1   6  -7  365.58   10.01   3
  -1   6  -7  362.99   10.56   2
  -1  -6  -7  356.63    9.55   1
  -1  -6  -7  369.87   10.20   2
   1   6   7  352.18   10.17   3
  -2  -6  -7    4.79    1.71   1
   2   6   7    6.52    2.14   3
  -2   6  -7    3.50    1.86   3
  -2   6  -7    5.32    1.95   2
  -2  -6  -7    5.51    1.81   2
  -3   6  -7   31.71    3.23   3
  -3   6  -7   32.43    3.25   2
   3   6   7   35.09    3.60   3
  -3  -6  -7   33.48    3.05   2
  -4   6  -7    5.86    2.31   3
  -4   6  -7    7.99    2.48   2
  -4  -6  -7    9.88    2.39   2
   4   6   7    8.03    2.92   3
   5  -7  -7    1.53    2.31   1
  -5  -7   7    4.54    2.57   1
  -4  -7   7   70.14    4.79   1
   4   7  -7   78.86    5.13   2
   4  -7  -7   76.11    4.80   1
  -3  -7   7   49.82    3.49   1
   3   7  -7   47.22    3.75   2
   3  -7  -7   47.06    3.68   1
   2  -7  -7  113.52    5.26   1
  -2  -7   7  115.92    4.96   1
   2   7  -7  120.03    5.40   2
   1   7  -7  182.83    6.79   2
   1  -7  -7  184.86    6.66   1
  -1   7   7  184.13    6.27   3
   0   7  -7    9.61    2.05   2
   0   7   7    1.35    1.67   3
   0  -7  -7    2.31    1.46   1
  -1   7  -7  317.00    9.48   2
   1   7   7  306.29    9.33   3
  -1   7  -7  287.71    8.92   3
  -1  -7  -7  300.08    8.72   1
  -2   7  -7   -1.70    1.75   2
  -2   7  -7   -1.37    1.76   3
  -2  -7  -7   -0.83    1.67   2
  -2  -7  -7   -3.01    1.67   1
   2   7   7   -1.19    1.71   3
   3   7   7   59.83    4.47   3
  -3   7  -7   50.11    4.11   3
  -3   7  -7   54.26    4.24   2
  -3  -7  -7   54.58    4.01   2
  -4  -7  -7    4.33    2.34   2
   4   7   7   -2.82    2.44   3
  -4   7  -7    0.78    2.29   3
  -4   7  -7    5.28    2.64   2
   5  -8  -7   11.07    3.11   1
  -5  -8   7   15.62    3.27   1
   4  -8  -7   19.98    3.20   1
  -4  -8   7   17.90    3.05   1
   4   8  -7   22.75    3.49   2
  -3  -8   7  106.56    5.31   1
   3   8  -7  119.10    6.01   2
   3  -8  -7  122.48    5.91   1
   2  -8  -7   13.39    2.44   1
   2   8  -7   12.39    2.34   2
  -2  -8   7   12.73    2.26   1
  -1   8   7   86.37    4.38   3
   1  -8  -7   87.43    4.55   1
   1   8  -7   80.87    4.53   2
   0   8   7   27.75    2.88   3
   0   8  -7   29.39    3.02   2
   0  -8  -7   26.56    2.67   1
  -1   8  -7   98.98    4.78   3
  -1   8  -7  105.99    5.34   2
   1   8   7  105.11    5.21   3
  -1  -8  -7  100.14    4.83   1
   2   8   7   23.91    3.21   3
  -2   8  -7   26.25    3.20   2
  -2  -8  -7   21.46    2.70   1
  -2   8  -7   23.86    3.00   3
   3   8   7   63.32    4.96   3
  -3   8  -7   65.56    4.70   2
  -3   8  -7   55.88    4.40   3
  -3  -8  -7   57.12    4.22   2
  -4   8  -7   47.04    4.47   3
   4   8   7   48.79    5.00   3
  -4  -8  -7   43.18    4.32   2
   4  -9  -7   34.63    4.04   1
  -4  -9   7   38.85    3.77   1
   3   9  -7   85.02    5.21   2
   3  -9  -7   80.76    5.06   1
  -3  -9   7   74.04    4.70   1
   2  -9  -7    5.48    2.19   1
   2   9  -7    0.13    2.00   2
  -1   9   7    0.77    1.87   3
   1   9  -7    2.60    1.99   2
   1  -9  -7    2.00    1.83   1
   0   9  -7   55.78    3.93   2
   0  -9  -7   52.36    3.88   1
   0   9   7   60.10    4.15   3
  -1   9  -7   26.52    3.00   3
   1   9   7   22.85    3.03   3
  -1  -9  -7   30.21    3.13   1
  -1   9  -7   28.76    2.96   2
   2   9   7   -1.50    2.11   3
  -2  -9  -7    0.00    1.99   1
  -2   9  -7   -0.34    2.16   2
  -2   9  -7    0.55    2.06   3
  -3   9  -7   29.29    3.54   3
  -3  -9  -7   37.60    3.57   1
   3   9   7   41.15    4.44   3
   4 -10  -7   37.03    4.35   1
  -4 -10   7   38.63    3.90   1
   3 -10  -7   14.06    3.14   1
   3  10  -7   16.07    3.32   2
  -3 -10   7   12.87    2.81   1
   2 -10  -7    0.38    2.12   1
   2  10  -7    1.50    2.25   2
  -1  10   7   28.90    3.33   3
   1  10  -7   36.49    3.61   2
   1 -10  -7   31.56    3.30   1
   0  10   7   39.09    3.80   3
   0  10  -7   47.34    3.81   2
   0 -10  -7   41.04    3.69   1
   1  10   7   34.20    3.58   3
  -1 -10  -7   37.06    3.53   1
  -1  10  -7   49.64    3.91   2
  -2 -10  -7   11.45    2.75   1
   2  10   7   15.98    3.28   3
  -2  10  -7   15.93    3.09   3
   3  10   7   32.63    4.05   3
  -3 -10  -7   44.67    4.03   1
  -3  10  -7   28.01    3.58   3
  -3 -11   7    9.10    2.97   1
   3  11  -7   14.28    3.28   2
   3 -11  -7   12.61    3.07   1
   2  11  -7   20.05    3.32   2
   2 -11  -7   11.77    2.75   1
  -1  11   7  108.98    5.83   3
   1 -11  -7  111.12    5.81   1
   1  11  -7  117.11    5.81   2
   0  11  -7    0.89    2.26   2
   0  11   7    3.99    2.24   3
   0 -11  -7    4.61    2.31   1
   1  11   7    0.87    2.32   3
  -1 -11  -7    1.08    2.21   1
  -2  11  -7  105.74    6.12   3
  -2 -11  -7  123.14    6.11   1
   2  11   7  120.74    6.67   3
   2  12  -7   12.46    3.27   2
   2 -12  -7   13.39    3.00   1
   1 -12  -7   -2.30    2.16   1
  -1  12   7   -0.49    2.37   3
   0 -12  -7    9.93    2.94   1
   0  12   7   13.53    3.22   3
  -1 -12  -7   72.95    4.96   1
   1  12   7   84.04    5.68   3
   6   0  -8   18.74    3.42   1
   5   0  -8  133.35    6.41   1
   4   0  -8    9.39    2.46   1
   4   0  -8    5.72    2.16   2
   3   0  -8  463.57   12.35   2
   3   0  -8  449.77   11.92   1
   2   0  -8  837.32   18.52   1
   2   0  -8  853.45   19.66   2
   1   0  -8    1.40    1.27   1
   1   0  -8    4.50    1.80   2
   0   0  -8  178.61    6.50   2
  -1   0  -8   82.69    4.43   2
  -2   0  -8    1.77    1.69   2
  -3   0  -8  134.68    6.20   2
  -4   0  -8   99.28    5.49   2
  -5   0  -8    1.59    2.61   2
  -6  -1   8   47.48    4.61   4
  -6  -1   8   42.15    4.66   1
   6  -1  -8   46.95    4.77   1
   5   1  -8   34.04    3.76   1
   5  -1  -8   27.86    3.48   1
   4   1  -8  112.95    5.40   1
   4   1  -8  117.44    5.70   2
   4  -1  -8  111.27    5.57   1
   4  -1  -8  109.29    5.40   2
   3  -1  -8   43.95    3.34   2
   3  -1  -8   41.79    3.17   1
   3   1  -8   39.48    3.24   2
   3   1  -8   46.94    3.31   1
   2  -1  -8  345.74    9.36   1
   2   1  -8  345.82    9.93   2
   2   1  -8  341.05    9.20   1
   2  -1  -8  339.95    9.72   2
   1  -1  -8   69.36    3.98   2
   1   1  -8   72.04    4.00   2
   1   1  -8   73.52    3.30   1
   1  -1  -8   65.71    3.29   1
   0  -1  -8   62.84    2.93   1
   0  -1  -8   61.71    3.73   2
   0   1  -8   57.43    3.85   2
  -1   1  -8  163.64    6.44   2
  -1  -1  -8  167.59    6.46   2
  -2  -1  -8  242.46    8.32   2
  -2   1  -8  237.55    8.32   2
  -3   1  -8   21.12    3.01   2
  -3  -1  -8   29.91    3.25   2
  -4  -1  -8   78.41    5.07   2
  -4   1  -8   71.27    4.96   2
  -5   1  -8   55.19    4.85   2
  -5  -1  -8   62.61    5.12   2
  -5  -2   8  111.06    6.19   1
  -5  -2   8  117.43    6.01   4
   5  -2  -8  108.51    5.95   1
   4   2  -8  141.01    6.07   1
   4  -2  -8  133.13    6.03   1
   4   2  -8  130.66    6.17   2
   3   2  -8  314.69    9.71   2
   3   2  -8  317.58    9.24   1
   3  -2  -8  313.37    9.23   2
   3  -2  -8  320.57    9.55   1
   2  -2  -8  130.38    5.25   2
   2  -2  -8  138.39    5.31   1
   2   2  -8  133.92    5.68   2
   2   2  -8  137.86    5.12   1
   1  -2  -8  239.31    7.58   2
   1  -2  -8  248.72    7.11   1
   1   2  -8  251.34    6.79   1
   1   2  -8  237.13    7.84   2
   0  -2  -8  294.66    8.91   2
   0  -2  -8  293.02    7.63   1
   0   2  -8  283.70    8.91   2
  -1  -2  -8   18.79    2.45   2
  -1   2  -8   20.38    2.53   2
  -2   2  -8  488.38   13.44   2
  -2  -2  -8  489.79   13.34   2
  -3   2  -8   36.24    3.40   2
  -3  -2  -8   40.19    3.64   2
  -4   2  -8   76.00    5.06   2
  -4  -2  -8   73.21    4.95   2
  -5  -2  -8   17.93    3.50   2
  -5   2  -8   24.34    3.81   2
  -5  -3   8  105.14    5.72   4
   5  -3  -8  114.51    6.24   1
  -5  -3   8  110.11    6.22   1
  -4  -3   8  230.86    7.73   4
  -4  -3   8  217.36    8.16   1
   4  -3  -8  241.83    8.34   1
   4   3  -8  234.80    8.54   2
   3   3  -8   30.73    3.01   2
   3  -3  -8   33.21    3.13   1
   3   3  -8   32.44    2.95   1
   2   3  -8   20.62    2.62   2
   2  -3  -8   16.76    2.18   2
   2  -3  -8   13.52    2.21   1
   2   3  -8   16.30    2.03   1
   1   3  -8  308.25    7.80   1
   1  -3  -8  296.85    8.29   1
   1  -3  -8  297.09    8.79   2
   0  -3  -8  305.40    8.12   1
   0  -3  -8  306.90    9.14   2
   0   3  -8  317.67    9.63   2
  -1  -3  -8  122.40    5.56   2
   1   3   8  121.72    4.86   3
  -1   3  -8  115.76    5.36   2
  -2  -3  -8   50.91    3.90   2
  -2   3  -8   53.28    3.82   2
  -3   3  -8  273.06    9.44   2
  -3  -3  -8  282.08    9.46   2
  -4  -3  -8   16.42    2.84   2
  -4   3  -8   25.78    3.41   2
  -5  -4   8  192.62    7.63   4
  -5  -4   8  197.00    8.18   1
   5  -4  -8  205.27    8.26   1
  -4  -4   8   40.35    3.82   1
   4   4  -8   37.87    3.70   2
   4  -4  -8   40.51    3.78   1
  -4  -4   8   33.53    3.43   4
   3   4  -8   29.68    3.07   2
  -3  -4   8   21.43    2.48   1
  -3  -4   8   19.10    2.32   4
   3  -4  -8   17.96    2.75   1
   2   4  -8  283.80    8.85   2
  -2  -4   8  271.79    8.00   1
  -2  -4   8  255.25    7.35   4
   2  -4  -8  272.03    8.34   1
   1  -4  -8   72.15    4.05   2
   1  -4  -8   68.04    3.75   1
   1   4  -8   70.12    4.18   2
   0   4   8  917.98   20.04   3
   0  -4  -8  900.25   20.88   2
   0  -4  -8  934.66   19.61   1
   0   4  -8  888.02   21.22   2
   1   4   8   77.68    3.96   3
  -1  -4  -8   74.75    4.40   2
  -1   4  -8   76.05    4.37   2
  -1  -4  -8   84.91    3.84   1
   2   4   8  128.82    5.54   3
  -2  -4  -8  134.93    5.99   2
  -2   4  -8  131.18    6.09   2
  -3   4  -8    3.49    2.26   2
  -3  -4  -8    4.18    2.07   2
  -4  -4  -8    0.78    2.10   2
  -4   4  -8    1.97    2.30   2
   5  -5  -8  319.99   10.97   1
  -5  -5   8  314.84   10.79   1
  -5  -5   8  312.47    9.92   4
   4  -5  -8  104.02    5.52   1
  -4  -5   8  104.62    5.59   1
   4   5  -8  108.84    5.76   2
  -4  -5   8  108.50    5.25   4
   3  -5  -8   68.01    4.25   1
   3   5  -8   77.81    4.68   2
  -3  -5   8   68.29    3.98   4
  -3  -5   8   72.74    4.18   1
  -2  -5   8  148.42    5.21   4
   2   5  -8  147.88    6.17   2
  -2  -5   8  147.01    5.60   1
   2  -5  -8  149.18    5.94   1
   1  -5  -8   20.78    2.38   1
   1   5  -8   21.53    2.70   2
   0   5  -8   41.82    3.42   2
   0  -5  -8   39.29    3.39   2
   0   5   8   45.42    3.09   3
   0  -5  -8   40.51    2.97   1
   1   5   8    9.78    2.08   3
  -1   5  -8   10.84    2.38   2
  -1  -5  -8   11.26    1.91   1
  -1  -5  -8    8.46    2.25   2
  -2  -5  -8    2.78    1.96   2
   2   5   8    0.08    1.86   3
  -2   5  -8    0.63    1.68   3
  -2   5  -8    3.23    2.10   2
  -3   5  -8   54.65    4.37   2
   3   5   8   57.73    4.40   3
  -3  -5  -8   52.76    4.12   2
  -4   5  -8   16.64    2.88   2
  -4  -5  -8   11.61    2.88   2
  -5  -6   8   24.83    3.78   1
   5  -6  -8   29.88    4.10   1
  -4  -6   8   54.03    4.43   1
   4  -6  -8   54.03    4.42   1
   4   6  -8   52.64    4.67   2
  -3  -6   8  342.16   10.12   1
   3  -6  -8  326.79   10.38   1
   2   6  -8  210.44    7.69   2
   2  -6  -8  206.62    7.48   1
  -2  -6   8  207.08    7.00   1
   1   6  -8    8.47    2.03   2
   1  -6  -8    6.78    1.90   1
   0   6  -8   43.87    3.47   2
   0  -6  -8   56.49    3.56   1
   0   6   8   50.36    3.36   3
  -1  -6  -8   92.59    5.06   2
   1   6   8   92.45    4.72   3
  -1  -6  -8  100.77    4.54   1
  -1   6  -8   98.81    5.24   2
   2   6   8    6.02    2.18   3
  -2   6  -8    2.23    2.15   3
  -2  -6  -8    3.73    2.20   2
  -2   6  -8    4.58    2.24   2
  -3  -6  -8   97.10    5.43   2
  -3   6  -8  103.89    5.59   2
   3   6   8  111.61    5.85   3
  -3   6  -8  103.31    5.39   3
  -4  -6  -8    5.14    2.69   2
  -4   6  -8    4.19    2.50   3
  -4   6  -8    1.24    2.65   2
   4  -7  -8  102.60    5.88   1
  -4  -7   8  102.23    5.71   1
   4   7  -8  103.51    6.18   2
   3  -7  -8   46.37    3.82   1
   3   7  -8   46.37    3.83   2
  -3  -7   8   45.34    3.82   1
   2  -7  -8  110.74    5.41   1
   2   7  -8  108.49    5.57   2
   1  -7  -8   14.52    2.37   1
   1   7  -8   11.82    2.27   2
   0   7   8   45.53    3.44   3
   0   7  -8   38.70    3.46   2
   0  -7  -8   45.80    3.46   1
  -1   7  -8  108.64    5.49   2
   1   7   8  111.92    5.38   3
  -1  -7  -8  122.60    5.13   1
   2   7   8   75.36    4.64   3
  -2   7  -8   64.83    4.34   3
  -2   7  -8   77.09    4.71   2
  -3  -7  -8   80.97    4.95   2
   3   7   8   92.66    5.66   3
  -3   7  -8   82.74    5.19   3
  -3   7  -8   84.00    5.41   2
  -4   7  -8   27.23    4.03   2
   4   7   8   29.46    3.93   3
  -4   7  -8   20.51    3.63   3
  -4  -7  -8   25.25    3.40   2
   4   8  -8   46.52    4.65   2
  -4  -8   8   50.82    4.34   1
   4  -8  -8   57.61    4.86   1
  -3  -8   8   21.72    3.12   1
   3   8  -8   17.12    3.13   2
   3  -8  -8   25.14    3.18   1
   2  -8  -8   38.02    3.70   1
   2   8  -8   35.77    3.57   2
   1  -8  -8   39.21    3.47   1
   1   8  -8   39.15    3.61   2
   0   8   8   86.69    4.63   3
   0   8  -8   91.43    4.85   2
   0  -8  -8   79.14    4.48   1
  -1  -8  -8   17.76    2.70   1
  -1   8  -8   27.57    3.43   2
   1   8   8   24.65    3.01   3
  -2  -8  -8   43.23    3.68   1
  -2   8  -8   41.36    4.05   2
  -2   8  -8   31.72    3.40   3
   2   8   8   41.90    4.12   3
  -3   8  -8   57.92    4.61   3
  -3   8  -8   70.94    5.07   2
   3   8   8   66.58    5.24   3
  -4  -9   8   55.93    4.73   1
   4   9  -8   52.23    4.77   2
  -3  -9   8    1.39    2.23   1
   3   9  -8    3.23    2.48   2
   3  -9  -8    0.80    2.13   1
   2  -9  -8   40.41    3.79   1
   2   9  -8   42.06    4.00   2
   1  -9  -8   20.82    3.08   1
   1   9  -8   21.18    2.99   2
   0  -9  -8   92.92    5.10   1
   0   9   8   97.25    5.26   3
   0   9  -8   91.23    5.18   2
  -1   9  -8   41.23    3.91   2
   1   9   8   36.57    3.77   3
  -1  -9  -8   34.54    3.52   1
   2   9   8   67.71    5.14   3
  -2   9  -8   79.96    5.39   2
  -2  -9  -8   63.72    4.61   1
   3   9   8   43.73    4.76   3
  -3   9  -8   32.97    3.92   3
   3  10  -8   12.87    3.22   2
   3 -10  -8   10.28    3.16   1
   2 -10  -8   53.44    4.53   1
   2  10  -8   64.44    4.61   2
   1 -10  -8   63.89    4.53   1
   1  10  -8   61.20    4.79   2
   0  10  -8   91.87    5.20   2
   0  10   8   89.65    5.26   3
   0 -10  -8   90.02    5.30   1
  -1 -10  -8   44.99    4.11   1
   1  10   8   45.66    4.27   3
  -1  10  -8   49.34    4.26   2
   2  10   8   23.64    3.78   3
  -2 -10  -8   32.75    3.57   1
   2  11  -8  155.27    7.26   2
   2 -11  -8  143.67    7.38   1
   1 -11  -8   58.82    4.88   1
   1  11  -8   62.20    4.94   2
   0  11  -8  101.16    5.73   2
   0  11   8   90.88    5.61   3
   0 -11  -8   80.40    5.36   1
   1  11   8   97.64    5.96   3
  -1 -11  -8   88.37    5.36   1
   5   0  -9  161.74    7.49   1
   4   0  -9    5.20    2.44   2
   4   0  -9    3.59    2.20   1
   3   0  -9  134.91    5.62   1
   3   0  -9  128.01    5.70   2
   2   0  -9   32.43    2.90   1
   2   0  -9   37.40    3.25   2
   1   0  -9   85.10    3.78   1
   1   0  -9   79.72    4.59   2
   0   0  -9    0.55    1.65   2
  -1   0  -9   13.76    2.67   2
  -2   0  -9  121.32    5.98   2
  -3   0  -9   10.00    2.80   2
  -4   0  -9  107.29    6.07   2
   5   1  -9   45.54    4.43   1
   5   1  -9   43.21    4.38   2
   5  -1  -9   45.80    4.31   1
   4   1  -9   40.41    4.11   2
   4  -1  -9   47.10    3.79   1
   4  -1  -9   42.09    3.94   2
   4   1  -9   42.60    3.97   1
   3  -1  -9   89.70    4.85   2
   3   1  -9   86.53    4.87   2
   3  -1  -9   87.54    4.62   1
   3   1  -9   94.98    4.73   1
   2   1  -9   57.13    3.45   1
   2  -1  -9   54.43    3.78   2
   2  -1  -9   62.03    3.73   1
   2   1  -9   54.20    3.84   2
   1  -1  -9  372.66    9.63   1
   1  -1  -9  371.25   10.91   2
   1   1  -9  385.27   11.15   2
   0   1  -9   65.51    4.17   2
   0  -1  -9   70.85    4.42   2
  -1   1  -9  124.18    5.81   2
  -1  -1  -9  110.33    5.62   2
  -2  -1  -9   53.45    4.11   2
  -2   1  -9   43.69    4.00   2
  -3  -1  -9  140.15    6.61   2
  -3   1  -9  145.28    6.75   2
  -4  -1  -9   18.64    3.22   2
  -4   1  -9   10.17    2.86   2
  -5  -2   9   98.23    5.66   4
  -5  -2   9  116.84    6.32   1
   5  -2  -9   92.26    5.97   1
   5   2  -9   93.12    5.81   2
   4   2  -9   68.03    4.89   2
   4  -2  -9   69.26    4.59   1
   4   2  -9   62.35    4.31   1
   3  -2  -9   21.80    2.90   1
   3   2  -9   23.38    2.84   1
   3  -2  -9   24.06    2.82   2
   3   2  -9   24.24    3.11   2
   2   2  -9  255.22    8.75   2
   2  -2  -9  259.14    8.36   2
   2   2  -9  272.06    7.89   1
   2  -2  -9  262.18    8.06   1
   1   2  -9  146.91    6.16   2
   1  -2  -9  149.64    5.45   1
   1  -2  -9  156.52    6.24   2
   0   2  -9   24.49    2.91   2
   0  -2  -9   25.30    2.86   2
  -1  -2  -9   67.58    4.32   2
  -1   2  -9   63.35    4.18   2
  -2   2  -9   35.13    3.67   2
  -2  -2  -9   33.15    3.60   2
  -3   2  -9    1.96    2.15   2
  -3  -2  -9    0.60    2.22   2
  -4  -2  -9   62.64    4.82   2
  -4   2  -9   75.41    5.36   2
  -5  -3   9  275.45    9.62   4
   5  -3  -9  284.03   10.37   1
  -5  -3   9  259.01   10.06   1
   5   3  -9  287.10   10.53   2
  -4  -3   9   30.42    3.29   4
  -4  -3   9   28.40    3.57   1
   4  -3  -9   27.33    3.41   1
   4   3  -9   37.13    4.01   2
  -3  -3   9   24.07    2.93   1
   3   3  -9   29.21    3.40   2
   3  -3  -9   27.15    3.05   1
  -3  -3   9   29.72    2.96   4
   2  -3  -9  148.07    5.91   1
   2   3  -9  159.07    5.54   1
   2  -3  -9  139.06    5.76   2
   2   3  -9  146.88    6.40   2
   1  -3  -9    9.40    1.92   1
   1  -3  -9    4.26    2.08   2
   1   3  -9    6.35    2.17   2
   0  -3  -9  141.76    5.12   1
   0  -3  -9  123.34    5.79   2
   0   3  -9  136.09    6.12   2
  -1   3  -9   11.07    2.40   2
  -1  -3  -9   11.69    2.54   2
  -2  -3  -9   38.87    3.79   2
  -2   3  -9   39.33    3.70   2
  -3   3  -9   53.94    4.46   2
  -3  -3  -9   50.54    4.26   2
  -4  -3  -9   22.00    3.72   2
  -4   3  -9   24.74    3.75   2
  -5  -4   9  174.58    8.02   1
   5  -4  -9  167.13    7.97   1
   5   4  -9  172.33    8.12   2
  -5  -4   9  176.88    7.54   4
   4  -4  -9    4.37    2.61   1
   4   4  -9    5.95    2.45   2
  -4  -4   9    4.12    2.55   4
  -4  -4   9    6.87    2.73   1
  -3  -4   9   28.29    2.95   4
  -3  -4   9   24.41    3.00   1
   3   4  -9   29.15    3.31   2
   3  -4  -9   33.11    3.39   1
   2  -4  -9  159.31    6.31   1
   2   4  -9  167.39    6.92   2
   1   4  -9    6.44    1.97   2
   1  -4  -9    4.10    1.90   1
   0  -4  -9  189.07    6.14   1
   0  -4  -9  167.11    6.74   2
   0   4  -9  172.69    7.08   2
  -1   4  -9    5.01    2.12   2
   1   4   9   10.90    2.25   3
  -1  -4  -9    8.22    2.46   2
  -2   4  -9   13.88    2.72   2
  -2  -4  -9   13.05    2.67   2
  -3   4  -9  152.11    7.17   2
  -3  -4  -9  170.90    7.46   2
  -4  -4  -9   17.89    3.37   2
  -4   4  -9   18.72    3.61   2
  -4  -5   9   35.90    3.93   1
   4   5  -9   38.28    4.12   2
  -4  -5   9   37.35    3.69   4
   4  -5  -9   47.02    4.36   1
  -3  -5   9    4.42    2.16   4
   3   5  -9    6.64    2.50   2
   3  -5  -9    8.32    2.30   1
  -3  -5   9    0.64    2.08   1
   2  -5  -9  297.84    9.35   1
   2   5  -9  308.59   10.09   2
   1   5  -9   54.09    4.13   2
   1  -5  -9   53.25    3.70   1
   0  -5  -9   42.26    3.22   1
   0   5  -9   40.67    3.72   2
  -1  -5  -9    6.13    2.35   2
   1   5   9    1.54    1.90   3
  -1   5  -9    5.16    2.35   2
  -2   5  -9    3.14    2.40   2
  -2  -5  -9    1.66    2.22   2
   2   5   9    1.46    2.13   3
  -3  -5  -9   78.87    5.27   2
  -3   5  -9   87.15    5.63   2
   4  -6  -9   23.38    3.47   1
   4   6  -9   23.36    3.85   2
  -4  -6   9   16.38    3.22   1
  -3  -6   9    9.22    2.59   1
   3   6  -9   17.66    3.03   2
   3  -6  -9   10.87    2.69   1
   2   6  -9   63.28    4.37   2
   2  -6  -9   57.21    4.20   1
   1  -6  -9    1.77    1.83   1
   1   6  -9    0.67    1.98   2
   0   6  -9   11.20    2.43   2
   0  -6  -9    5.09    1.99   1
  -1   6  -9   17.49    3.03   2
   1   6   9   13.43    2.55   3
  -2  -6  -9  103.24    5.76   2
  -2   6  -9  116.82    5.88   2
   2   6   9  114.17    5.87   3
  -3   6  -9   23.46    3.46   3
  -3  -6  -9   26.53    3.63   2
  -3   6  -9   29.58    3.61   2
  -4  -7   9   98.12    5.91   1
   4  -7  -9  107.74    6.21   1
   4   7  -9  106.35    6.38   2
   3   7  -9   37.30    3.90   2
   3  -7  -9   39.53    4.05   1
   2   7  -9    3.71    2.26   2
   2  -7  -9    4.23    2.16   1
   1   7  -9   21.21    3.15   2
   1  -7  -9   23.57    2.89   1
   0   7  -9   56.02    4.28   2
   0  -7  -9   56.73    3.94   1
  -1   7  -9   47.71    4.42   2
   1   7   9   53.67    4.17   3
  -1  -7  -9   58.82    3.92   1
  -2   7  -9   52.33    4.41   2
   2   7   9   53.65    4.43   3
  -3   7  -9   29.75    3.96   2
  -3   7  -9   21.18    3.39   3
   3   7   9   27.93    4.04   3
  -3  -7  -9   21.14    3.61   2
   3   8  -9  101.94    6.05   2
   3  -8  -9   98.66    5.85   1
   2  -8  -9   37.43    3.82   1
   2   8  -9   51.62    4.45   2
   1  -8  -9    2.41    2.37   1
   1   8  -9    7.33    2.48   2
   0   8  -9  144.53    6.66   2
   0  -8  -9  134.52    6.04   1
  -1   8  -9   20.89    3.58   2
  -1  -8  -9   26.71    3.16   1
   1   8   9   24.44    3.44   3
  -2   8  -9    0.88    2.65   2
   2   8   9   -1.71    2.55   3
   3   9  -9   13.39    3.32   2
   3  -9  -9   18.21    3.42   1
   2  -9  -9   13.00    3.06   1
   2   9  -9   12.09    2.89   2
   1   9  -9   57.63    4.66   2
   1  -9  -9   49.79    4.33   1
   0   9  -9   47.20    4.26   2
   0  -9  -9   41.48    3.94   1
  -1   9  -9   19.58    3.46   2
  -1  -9  -9   19.77    3.21   1
   1   9   9   25.87    3.47   3
  -2   9  -9   13.93    3.48   2
   2   9   9   12.29    3.43   3
   2 -10  -9   18.26    3.65   1
   2  10  -9   24.33    3.95   2
   1  10  -9   -0.94    2.74   2
   1 -10  -9   -1.90    2.36   1
   0  10  -9  160.35    7.40   2
   0 -10  -9  158.61    7.20   1
  -1  10  -9   87.15    5.66   2
   1  10   9   84.37    5.69   3
   4   0 -10   41.05    4.27   2
   4   0 -10   49.99    4.51   1
   3   0 -10  336.59   10.12   1
   3   0 -10  318.63   10.49   2
   2   0 -10  262.89    8.13   1
   2   0 -10  259.84    9.00   2
   1   0 -10   -0.95    1.85   2
   0   0 -10   84.94    5.00   2
  -1   0 -10   21.64    3.20   2
  -2   0 -10    8.27    2.54   2
  -3   0 -10   -0.07    2.28   2
   4   1 -10   38.43    4.01   1
   4  -1 -10   42.14    4.19   1
   4   1 -10   43.54    4.35   2
   3   1 -10   43.06    3.87   1
   3  -1 -10   49.69    3.92   1
   3   1 -10   47.17    4.16   2
   3  -1 -10   42.93    4.00   2
   2  -1 -10   19.64    2.60   1
   2  -1 -10   23.98    3.05   2
   2   1 -10   22.04    2.88   2
   2   1 -10   12.54    2.44   1
   1  -1 -10   15.68    2.82   2
   1   1 -10   13.83    2.61   2
   0   1 -10   73.09    4.95   2
   0  -1 -10   71.88    4.82   2
  -1  -1 -10    9.70    2.40   2
  -1   1 -10   11.54    2.79   2
  -2   1 -10   88.92    5.44   2
  -2  -1 -10   76.31    5.37   2
  -3  -1 -10    6.98    2.85   2
  -3   1 -10    5.89    2.95   2
   4   2 -10   61.38    5.05   2
   4  -2 -10   63.78    4.86   1
   4   2 -10   77.49    5.06   1
   3  -2 -10    5.13    2.19   1
   3   2 -10    0.84    2.02   2
   3   2 -10    7.04    2.44   1
   2  -2 -10  130.66    5.58   1
   2  -2 -10  124.41    5.80   2
   2   2 -10  117.25    5.95   2
   1   2 -10   11.53    2.57   2
   1  -2 -10   10.53    2.26   2
   1  -2 -10   10.07    2.11   1
   0  -2 -10  107.46    5.73   2
   0   2 -10  121.21    6.01   2
  -1  -2 -10    5.82    2.59   2
  -1   2 -10    5.55    2.26   2
  -2  -2 -10   30.10    3.77   2
  -2   2 -10   29.29    3.73   2
  -3  -2 -10  120.92    6.75   2
  -3   2 -10  126.71    6.70   2
   4   3 -10   18.26    3.63   2
  -4  -3  10   19.01    3.39   1
   4  -3 -10   20.66    3.36   1
  -4  -3  10   14.13    2.96   4
  -3  -3  10    9.30    2.61   1
  -3  -3  10    8.87    2.51   4
   3  -3 -10   13.26    2.87   1
   3   3 -10   10.40    2.55   2
   2   3 -10    5.15    2.18   2
   2  -3 -10    4.51    2.20   1
   1  -3 -10  117.08    5.80   2
   1  -3 -10  123.27    5.21   1
   1   3 -10  127.32    5.99   2
   0   3 -10   45.33    3.86   2
   0  -3 -10   43.86    4.04   2
  -1   3 -10   58.96    4.57   2
  -1  -3 -10   48.19    4.40   2
  -2  -3 -10   69.44    5.12   2
  -2   3 -10   59.92    4.57   2
  -3  -3 -10   23.05    3.81   2
  -3   3 -10   17.45    3.16   2
  -4  -4  10   66.29    4.90   4
  -4  -4  10   60.38    4.75   1
   4  -4 -10   68.21    5.03   1
   4   4 -10   69.49    5.46   2
  -3  -4  10    2.48    2.47   1
  -3  -4  10    1.71    2.24   4
   3  -4 -10    5.97    2.48   1
   3   4 -10    3.22    2.43   2
   2  -4 -10  272.51    8.90   1
   1  -4 -10   27.95    3.02   1
   1   4 -10   22.17    3.15   2
   0  -4 -10   18.47    3.05   2
   0   4 -10   21.48    3.06   2
  -1   4 -10   78.83    5.19   2
  -1  -4 -10   69.56    4.72   2
  -2  -4 -10   54.51    4.93   2
  -2   4 -10   58.12    4.58   2
  -3  -4 -10   53.05    5.01   2
  -3   4 -10   54.72    5.01   2
  -4  -5  10    6.15    2.84   4
  -4  -5  10   10.63    3.19   1
   4   5 -10    7.44    3.29   2
   4  -5 -10    9.42    2.82   1
   3   5 -10   47.67    4.48   2
   3  -5 -10   44.83    4.24   1
   2  -5 -10   25.51    3.28   1
   2   5 -10   27.45    3.56   2
   1   5 -10   22.29    3.13   2
   1  -5 -10   27.95    3.14   1
   0   5 -10   37.99    3.87   2
  -1   5 -10   81.25    5.41   2
  -1  -5 -10   80.66    5.30   2
  -2   5 -10   16.01    3.06   2
  -2  -5 -10   18.65    3.45   2
  -3   5 -10  197.19    8.60   2
  -3  -5 -10  195.81    8.68   2
   3  -6 -10    1.71    2.28   1
   3   6 -10    2.84    2.81   2
   2   6 -10   44.50    4.31   2
   2  -6 -10   36.70    3.80   1
   1   6 -10    4.62    2.25   2
   1  -6 -10    5.84    2.63   1
   0   6 -10   28.38    3.46   2
   0  -6 -10   33.41    3.39   1
  -1   6 -10   48.81    4.42   2
   2   6  10    6.20    2.83   3
  -2   6 -10    6.11    2.79   2
   3  -7 -10   39.31    4.25   1
   3   7 -10   40.60    4.26   2
   2   7 -10   12.53    3.02   2
   2  -7 -10    6.79    2.57   1
   1  -7 -10   27.34    3.57   1
   1   7 -10   27.68    3.52   2
   0   7 -10   37.23    3.90   2
   0  -7 -10   36.31    3.73   1
  -1   7 -10   71.70    5.09   2
   2   7  10   46.70    4.64   3
  -2   7 -10   40.29    4.48   2
   2   8 -10   19.81    3.65   2
   2  -8 -10   16.91    3.30   1
   1   8 -10   43.62    4.16   2
   1  -8 -10   41.34    4.28   1
   0   8 -10  101.52    5.92   2
   0  -8 -10  100.38    5.66   1
  -1   8 -10   51.17    4.42   2
   3   0 -11   -1.34    2.31   1
   3   0 -11    1.16    2.56   2
   2   0 -11   20.84    3.17   2
   1   0 -11   -2.71    2.05   2
   0   0 -11    8.89    2.68   2
  -1   0 -11    2.80    2.35   2
  -2   0 -11   45.87    4.69   2
   3   1 -11   33.38    3.62   1
   3  -1 -11   32.99    3.95   2
   3   1 -11   27.92    3.88   2
   3  -1 -11   33.05    3.60   1
   2  -1 -11   15.02    2.98   2
   2   1 -11   12.46    2.70   2
   1   1 -11   83.38    5.11   2
   1  -1 -11   75.89    5.11   2
   0   1 -11    8.43    2.90   2
   0  -1 -11   17.70    3.10   2
  -1   1 -11   17.20    3.11   2
  -1  -1 -11   14.43    3.20   2
  -2   1 -11    2.23    2.39   2
  -2  -1 -11   -1.53    2.68   2
   3  -2 -11   23.85    3.46   1
   3   2 -11   25.79    3.69   2
   2  -2 -11   25.63    3.46   2
   2  -2 -11   31.34    3.37   1
   2   2 -11   34.71    3.99   2
   1   2 -11    4.37    2.48   2
   1  -2 -11    6.09    2.37   2
   0  -2 -11   16.16    3.24   2
   0   2 -11   13.94    2.95   2
  -1  -2 -11    8.11    2.91   2
  -1   2 -11   10.24    2.80   2
  -2  -2 -11    4.59    2.77   2
  -2   2 -11    5.46    2.69   2
   3  -3 -11    3.73    2.54   1
   3   3 -11    3.39    2.47   2
   2  -3 -11   73.27    4.75   1
   2   3 -11   60.54    4.65   2
   1   3 -11    6.69    2.76   2
   0   3 -11  175.79    7.73   2
   0  -3 -11  175.16    7.69   2
  -1   3 -11   20.82    3.61   2
  -1  -3 -11   22.35    3.59   2
  -2   3 -11   29.72    3.99   2
  -2  -3 -11   27.56    4.25   2
   3   4 -11    0.27    2.76   2
   3  -4 -11    3.00    2.75   1
   2   4 -11   65.10    4.90   2
   2  -4 -11   80.57    5.03   1
   1   4 -11  196.53    8.16   2
   0   4 -11    9.68    3.09   2
  -1   4 -11   39.93    4.18   2
  -1  -4 -11   34.74    4.11   2
  -2  -4 -11   13.96    3.54   2
   2   5 -11   46.62    4.45   2
   2  -5 -11   60.36    4.70   1
   1   5 -11   32.19    3.99   2
   0   5 -11   44.80    4.35   2
  -1   5 -11  262.30    9.92   2
   2   6 -11   24.77    3.89   2
   2  -6 -11   30.53    3.83   1
   1  -6 -11   39.11    4.00   1
   1   6 -11   28.80    3.74   2
   0   6 -11  149.90    7.38   2
  -1   6 -11   17.59    3.75   2
   2   0 -12    7.46    3.07   2
   1   0 -12   16.37    3.19   2
   0   0 -12    3.86    2.71   2
  -1   0 -12   53.31    4.89   2
   2  -1 -12   12.36    3.28   2
   2   1 -12   17.49    3.40   2
   1   1 -12   26.65    3.89   2
   1  -1 -12   21.96    3.71   2
   0  -1 -12   71.12    5.60   2
   0   1 -12   68.52    5.52   2
   2   2 -12   51.13    4.70   2
   1   2 -12   32.92    4.24   2
   1  -2 -12   37.26    4.12   2
   0  -2 -12   45.97    4.60   2
   0   2 -12   37.41    4.49   2
   1   3 -12  120.51    6.73   2
   0  -3 -12   23.02    4.17   2
   0   0   0    0.00    0.00   0
;
_shelx_hkl_checksum     73803
_shelx_res_file
;
TITL frucleu in P2(1)
    C:\Xtals\Mossine\FrucLeu\FRUCLEU.res
    created by SHELXL-2017/1 at 10:02:35 on 11-Nov-2017
CELL 0.71073 5.8052 11.9540 9.6135 90.000 95.506 90.000
ZERR 2.0000 0.0003 0.0006 0.0005 0.000 0.001 0.000
LATT -1
SYMM -X, 0.5+Y, -Z
SFAC C H N O
UNIT 24 42 2 14
BOND $H
CONF
EQIV $1 1+X,Y,Z
EQIV $2 2-X,Y-1/2,1-Z
EQIV $3 2-X,1/2+Y,1-Z
EQIV $4 X-1,Y,Z
EQIV $5 1-X,1/2+Y,1-Z
HTAB N1 O7_$1
HTAB N1 O8_$1
HTAB N1 O3_$2
HTAB N1 O4_$2
HTAB O4 O1_$3
HTAB O4 O7_$3
HTAB O4 N1_$3
HTAB O1 O4_$2
HTAB O1 O7
HTAB O3 O4_$4
HTAB O3 O7_$5
HTAB O3 O8_$5
HTAB O2 O4_$4
HTAB O2 O5_$4
ACTA
FMAP 2 1 53
GRID
PLAN 20 0 0
MERG 2
SIZE .55 .25 .1
TEMP -173
L.S. 4
WGHT    0.036400    0.156600
FVAR       1.24760
O1    4    0.700947    0.994229    0.447595    11.00000    0.02205    0.02334 =
         0.01793   -0.00290    0.00334   -0.00652
O2    4    0.648234    1.230085    0.421228    11.00000    0.02121    0.02301 =
         0.02631    0.00154    0.00093    0.00465
O3    4    0.945124    1.268550    0.681019    11.00000    0.01650    0.02294 =
         0.02718   -0.00969    0.00091    0.00148
O4    4    1.344697    1.168469    0.612411    11.00000    0.01730    0.02897 =
         0.03588   -0.01286    0.00661   -0.00211
O5    4    1.091963    1.013945    0.413366    11.00000    0.01914    0.02275 =
         0.01798   -0.00334    0.00139    0.00225
O7    4    0.467987    0.861145    0.244465    11.00000    0.01837    0.02688 =
         0.01947    0.00336    0.00368   -0.00308
O8    4    0.272724    0.938334    0.055370    11.00000    0.01437    0.04605 =
         0.02439    0.00369    0.00192    0.00307
N1    3    0.864398    0.950573    0.168158    11.00000    0.01301    0.01933 =
         0.01586    0.00078    0.00214   -0.00066
AFIX  23
H1A   2    0.872660    0.899266    0.238389    11.00000   -1.20000
H1B   2    1.003891    0.951327    0.132317    11.00000   -1.20000
AFIX   0
C1    1    0.822697    1.064020    0.228684    11.00000    0.02146    0.01730 =
         0.01805   -0.00062    0.00232   -0.00014
AFIX  23
H1C   2    0.661121    1.087516    0.201456    11.00000   -1.20000
H1D   2    0.927252    1.119552    0.191299    11.00000   -1.20000
AFIX   0
C2    1    0.866465    1.059737    0.387463    11.00000    0.01822    0.01943 =
         0.01681   -0.00039    0.00120   -0.00079
C3    1    0.863001    1.176294    0.454743    11.00000    0.01638    0.01766 =
         0.01929   -0.00145    0.00258    0.00064
AFIX  13
H3    2    0.986207    1.222671    0.417043    11.00000   -1.20000
AFIX   0
C4    1    0.924129    1.162785    0.612541    11.00000    0.01720    0.01758 =
         0.01872   -0.00329    0.00203   -0.00113
AFIX  13
H4    2    0.799149    1.118808    0.652062    11.00000   -1.20000
AFIX   0
C5    1    1.154047    1.101363    0.644057    11.00000    0.01823    0.02437 =
         0.01883   -0.00319    0.00172    0.00111
AFIX  13
H5    2    1.173771    1.081867    0.745658    11.00000   -1.20000
AFIX   0
C6    1    1.157071    0.994185    0.559204    11.00000    0.02190    0.02136 =
         0.02042   -0.00103   -0.00181    0.00475
AFIX  23
H6A   2    1.314355    0.961418    0.570981    11.00000   -1.20000
H6B   2    1.048878    0.939529    0.594849    11.00000   -1.20000
AFIX   0
C7    1    0.682199    0.913634    0.055451    11.00000    0.01440    0.01934 =
         0.01551   -0.00090    0.00125   -0.00022
C8    1    0.674632    0.991405   -0.071960    11.00000    0.02021    0.02267 =
         0.01772    0.00293    0.00168   -0.00198
AFIX  23
H8A   2    0.549752    1.047572   -0.069571    11.00000   -1.20000
H8B   2    0.824036    1.030727   -0.075537    11.00000   -1.20000
AFIX   0
C9    1    0.627040    0.912872   -0.196901    11.00000    0.02892    0.03339 =
         0.01826    0.00126    0.00053   -0.00216
AFIX  23
H9A   2    0.461610    0.891584   -0.210590    11.00000   -1.20000
H9B   2    0.672248    0.947623   -0.283720    11.00000   -1.20000
AFIX   0
C10   1    0.779349    0.812071   -0.154600    11.00000    0.03109    0.03530 =
         0.02259   -0.00554    0.00485    0.00357
AFIX  23
H10A  2    0.943566    0.827661   -0.167132    11.00000   -1.20000
H10B  2    0.728704    0.745231   -0.210171    11.00000   -1.20000
AFIX   0
C11   1    0.745027    0.795317    0.000315    11.00000    0.02387    0.02019 =
         0.02158   -0.00288    0.00089    0.00185
AFIX  23
H11A  2    0.888615    0.766805    0.052214    11.00000   -1.20000
H11B  2    0.618351    0.741477    0.011014    11.00000   -1.20000
AFIX   0
C12   1    0.452162    0.905002    0.123771    11.00000    0.01622    0.02046 =
         0.02002   -0.00278    0.00380   -0.00238
H4O   2    1.346583    1.227065    0.661796    11.00000    0.03176
H1O   2    0.631277    0.955279    0.389941    11.00000    0.04205
H3O   2    0.813736    1.296380    0.684450    11.00000    0.03717
H2O   2    0.552699    1.198626    0.463038    11.00000    0.03673
HKLF 4
REM  frucleu in P2(1)
REM R1 =  0.0293 for    2619 Fo > 4sig(Fo)  and  0.0318 for all    2761 data
REM    197 parameters refined using      1 restraints
END
WGHT      0.0361      0.1590
REM Highest difference peak  0.226,  deepest hole -0.199,  1-sigma level  0.038
Q1    1   0.5664  0.9088  0.0828  11.00000  0.05    0.23
Q2    1   0.8487  1.1194  0.4221  11.00000  0.05    0.22
Q3    1   1.0450  1.1322  0.6141  11.00000  0.05    0.22
Q4    1   0.6744  0.9545 -0.0066  11.00000  0.05    0.21
Q5    1   1.1561  1.0515  0.5961  11.00000  0.05    0.21
Q6    1   0.3184  0.9784 -0.0179  11.00000  0.05    0.17
Q7    1   0.6458  0.9559 -0.1371  11.00000  0.05    0.17
Q8    1   0.7471  0.9407  0.1190  11.00000  0.05    0.16
Q9    1   0.9014  1.1594  0.5274  11.00000  0.05    0.16
Q10   1   0.8349  1.0125  0.1949  11.00000  0.05    0.16
Q11   1   0.3791  0.9495  0.0795  11.00000  0.05    0.15
Q12   1   0.7068  0.8570  0.0215  11.00000  0.05    0.15
Q13   1   0.9768  1.0351  0.4052  11.00000  0.05    0.15
Q14   1   0.8539  1.0580  0.3131  11.00000  0.05    0.15
Q15   1   0.6310  0.7821 -0.1634  11.00000  0.05    0.14
Q16   1   1.2019  1.1557  0.5807  11.00000  0.05    0.14
Q17   1   0.7561  0.8857 -0.1854  11.00000  0.05    0.14
Q18   1   0.6621  1.0322  0.5182  11.00000  0.05    0.14
Q19   1   0.5202  0.8215  0.1773  11.00000  0.05    0.13
Q20   1   0.9241  1.2215  0.3966  11.00000  0.05    0.12
;
_shelx_res_checksum     36100
