# Supplementary material for: Multicentered hydrogen bonding in 1-[(1-de­oxy-β-d-fructo­pyranos-1-yl)aza­nium­yl]cyclo­pentane­carboxyl­ate (‘d-fructose-cyclo­leucine’)
Source: Acta Crystallogr E Crystallogr Commun. 2019 Jul 2;75(Pt 8):1096–101. doi: 10.1107/S2056989019009253 (PMC6690447; doi:10.1107/S2056989019009253)
Supplement: Supplementary file 2 [file e-75-01096-Isup2.hkl]

data_I                                                                          
_shelx_title ' frucleu in P2(1)'                                                
_shelx_refln_list_code          4                                               
_shelx_F_calc_maximum       77.89                                               
_exptl_crystal_F_000       312.00                                               
_reflns_d_resolution_high  0.7795                                               
                                                                                
loop_                                                                           
 _space_group_symop_operation_xyz                                               
 'x, y, z'                                                                      
 '-x, y+1/2, -z'                                                                
                                                                                
_cell_length_a     5.8052                                                       
_cell_length_b    11.9540                                                       
_cell_length_c     9.6135                                                       
_cell_angle_alpha  90.000                                                       
_cell_angle_beta   95.506                                                       
_cell_angle_gamma  90.000                                                       
                                                                                
_shelx_F_squared_multiplier     1.000                                           
                                                                                
loop_                                                                           
 _refln_index_h                                                                 
 _refln_index_k                                                                 
 _refln_index_l                                                                 
 _refln_F_squared_calc                                                          
 _refln_F_squared_meas                                                          
 _refln_F_squared_sigma                                                         
 _refln_observed_status                                                         
   1 -15   0         29.18         30.50         2.02 o                         
   0 -14   0         31.81         37.62         2.85 o                         
   1 -14   0         10.60         12.60         1.38 o                         
   2 -14   0          7.41          5.07         1.71 o                         
   1 -13   0         59.41         57.30         2.24 o                         
   2 -13   0         86.40         89.71         4.03 o                         
   3 -13   0          1.96          1.82         1.36 o                         
   0 -12   0        208.26        209.14         6.14 o                         
   1 -12   0         37.97         34.43         1.64 o                         
   2 -12   0         53.13         51.19         2.03 o                         
   3 -12   0         51.71         46.09         2.88 o                         
   4 -12   0         43.73         39.73         2.87 o                         
   1 -11   0        142.74        137.72         3.21 o                         
   2 -11   0        150.63        139.93         3.31 o                         
   3 -11   0         21.63         19.85         2.05 o                         
   4 -11   0         67.54         65.90         3.50 o                         
   5 -11   0         52.13         61.81         3.50 o                         
   0 -10   0         77.28         77.36         3.06 o                         
   1 -10   0         59.87         55.51         1.84 o                         
   2 -10   0         74.28         66.77         2.08 o                         
   3 -10   0         40.77         41.41         2.43 o                         
   4 -10   0          4.56          6.93         1.52 o                         
   5 -10   0          5.87          6.24         1.67 o                         
   1  -9   0         25.63         26.45         1.23 o                         
   2  -9   0       1249.15       1287.25        17.74 o                         
   3  -9   0        300.68        300.16         7.04 o                         
   4  -9   0        141.90        137.40         4.69 o                         
   5  -9   0          1.54          1.77         1.33 o                         
   0  -8   0        135.83        141.05         4.06 o                         
   1  -8   0         71.04         66.78         1.81 o                         
   2  -8   0        164.95        167.02         3.33 o                         
   3  -8   0         92.64         82.50         2.22 o                         
   4  -8   0          2.14          2.78         1.05 o                         
   5  -8   0         24.51         23.71         2.06 o                         
   6  -8   0         46.34         49.25         3.16 o                         
   1  -7   0        200.33        209.28         3.62 o                         
   2  -7   0        126.69        122.20         2.54 o                         
   3  -7   0         75.76         78.32         2.04 o                         
   4  -7   0        132.58        123.95         4.18 o                         
   5  -7   0        143.32        121.81         4.40 o                         
   6  -7   0          7.64          6.46         1.64 o                         
   0  -6   0         32.25         36.02         1.57 o                         
   1  -6   0        336.55        330.34         5.09 o                         
   2  -6   0        280.29        276.17         4.47 o                         
   3  -6   0         34.50         34.76         1.28 o                         
   4  -6   0         49.46         46.26         1.60 o                         
   5  -6   0         51.98         57.33         2.79 o                         
   6  -6   0         20.33         17.62         1.88 o                         
   1  -5   0        316.63        309.01         4.68 o                         
   2  -5   0        190.77        196.15         3.29 o                         
   3  -5   0        245.94        238.63         4.02 o                         
   4  -5   0         45.34         47.46         1.76 o                         
   5  -5   0         49.49         53.24         2.62 o                         
   6  -5   0        108.11        108.56         4.11 o                         
   0  -4   0       1399.80       1375.82        25.38 o                         
   1  -4   0       1085.07       1101.12        14.53 o                         
   2  -4   0        272.72        279.30         6.72 o                         
   3  -4   0        924.53        960.36        17.89 o                         
   4  -4   0        134.13        122.37         3.63 o                         
   5  -4   0        100.81        104.88         3.60 o                         
   6  -4   0         11.58          7.64         1.34 o                         
   1  -3   0         11.33         10.57         0.49 o                         
   2  -3   0       1243.37       1276.24        17.11 o                         
   3  -3   0        288.09        289.59         8.12 o                         
   4  -3   0        247.41        245.02         5.39 o                         
   5  -3   0        237.65        228.22         5.95 o                         
   6  -3   0         64.20         65.29         2.96 o                         
   0  -2   0       1738.42       1777.43        32.00 o                         
   1  -2   0       1649.99       1636.47        34.21 o                         
   2  -2   0        415.01        440.01         6.16 o                         
   3  -2   0        163.89        182.79         3.10 o                         
   4  -2   0        511.98        542.03         7.94 o                         
   5  -2   0        114.71        113.69         3.64 o                         
   6  -2   0         50.98         54.48         2.78 o                         
   1  -1   0       1122.77       1074.80        14.95 o                         
   2  -1   0        224.43        235.23         3.67 o                         
   3  -1   0        624.52        663.43         7.35 o                         
   4  -1   0         63.76         56.64         2.81 o                         
   5  -1   0        262.46        258.74         6.37 o                         
   6  -1   0          6.23          7.93         1.29 o                         
   7  -1   0         16.55         14.44         1.92 o                         
   1   0   0        191.53        149.65         3.10 o                         
   2   0   0        859.27        900.76        17.02 o                         
   3   0   0         13.26         10.61         0.69 o                         
   4   0   0        344.28        367.52         5.43 o                         
   5   0   0        356.50        359.13         5.52 o                         
   7   0   0          5.01          4.69         1.39 o                         
   1   1   0       1122.12       1012.40        20.64 o                         
   2   1   0        224.29        245.22         5.46 o                         
   5   1   0        262.74        261.13         4.28 o                         
   6   1   0          6.22          8.03         1.37 o                         
   7   1   0         16.59         14.00         1.83 o                         
   0   2   0       1739.23       1715.62        23.91 o                         
   1   2   0       1650.82       1650.70        18.45 o                         
   2   2   0        414.91        432.31         9.28 o                         
   3   2   0        164.48        183.71         4.81 o                         
   5   2   0        114.76        110.85         1.99 o                         
   6   2   0         50.68         62.28         2.89 o                         
   7   2   0        134.84        149.17         5.13 o                         
   1   3   0         11.24         10.57         0.40 o                         
   2   3   0       1242.83       1298.15        14.68 o                         
   3   3   0        288.06        287.20         9.34 o                         
   4   3   0        247.34        249.68         5.99 o                         
   5   3   0        237.74        227.02         5.97 o                         
   6   3   0         64.13         65.89         2.87 o                         
   0   4   0       1399.15       1344.22        26.80 o                         
   1   4   0       1085.72       1080.39        20.36 o                         
   2   4   0        273.66        283.67         3.66 o                         
   3   4   0        923.95        972.57        11.40 o                         
   4   4   0        133.90        123.59         2.59 o                         
   5   4   0        100.58        101.42         2.52 o                         
   6   4   0         11.63          9.41         1.63 o                         
   7   4   0          4.45          2.09         1.62 o                         
   1   5   0        316.20        306.73         3.88 o                         
   2   5   0        190.70        191.30         2.72 o                         
   3   5   0        246.15        237.47         3.38 o                         
   4   5   0         45.62         46.52         3.25 o                         
   5   5   0         49.61         50.39         2.69 o                         
   6   5   0        108.24        110.26         4.47 o                         
   7   5   0          4.71          9.71         2.08 o                         
   0   6   0         32.02         39.54         1.81 o                         
   1   6   0        337.07        330.55         4.21 o                         
   2   6   0        280.29        276.08         4.01 o                         
   3   6   0         34.49         36.75         2.01 o                         
   4   6   0         49.55         46.96         1.81 o                         
   5   6   0         51.97         53.78         2.14 o                         
   6   6   0         20.42         18.61         2.18 o                         
   1   7   0        199.68        202.72         3.73 o                         
   2   7   0        126.72        117.85         4.15 o                         
   3   7   0         75.54         79.89         2.25 o                         
   4   7   0        132.82        123.10         4.65 o                         
   5   7   0        142.91        127.03         4.90 o                         
   6   7   0          7.65          3.74         1.52 o                         
   0   8   0        136.35        140.33         4.31 o                         
   1   8   0         71.31         64.84         1.91 o                         
   2   8   0        164.97        175.38         4.91 o                         
   3   8   0         92.52         82.84         2.37 o                         
   4   8   0          2.16          2.50         0.79 o                         
   5   8   0         24.58         23.57         1.65 o                         
   6   8   0         46.39         50.65         3.33 o                         
   1   9   0         25.86         23.70         1.28 o                         
   2   9   0       1248.79       1257.39        18.79 o                         
   3   9   0        301.06        299.19         5.73 o                         
   4   9   0        142.06        130.53         3.44 o                         
   5   9   0          1.49          0.06         0.96 o                         
   6   9   0         24.23         27.41         2.69 o                         
   0  10   0         77.51         74.80         3.30 o                         
   1  10   0         59.78         56.81         2.02 o                         
   2  10   0         74.13         70.61         2.30 o                         
   3  10   0         40.86         35.40         1.77 o                         
   4  10   0          4.59          3.59         1.22 o                         
   5  10   0          5.86          5.91         1.99 o                         
   1  11   0        142.82        135.89         3.44 o                         
   2  11   0        150.46        143.46         3.61 o                         
   3  11   0         21.63         22.93         1.57 o                         
   4  11   0         67.69         69.08         2.64 o                         
   5  11   0         52.15         61.29         2.71 o                         
   0  12   0        207.59        192.52         6.35 o                         
   1  12   0         37.99         37.56         1.89 o                         
   2  12   0         53.07         52.60         2.27 o                         
   3  12   0         51.76         51.63         2.86 o                         
   4  12   0         43.83         44.77         4.21 o                         
   1  13   0         59.41         56.21         2.36 o                         
   2  13   0         86.42         86.35         3.52 o                         
   3  13   0          1.93          2.24         1.10 o                         
   0  14   0         31.68         31.30         2.93 o                         
   1  14   0         10.53          9.33         1.33 o                         
   2  14   0          7.38          6.82         1.36 o                         
   3  14   0          5.27          8.83         2.31 o                         
   1  15   0         29.19         31.59         2.22 o                         
  -1 -15   1          3.10          3.54         1.21 o                         
   0 -15   1         10.00          9.74         1.41 o                         
   1 -15   1          2.93          3.23         1.84 o                         
  -3 -14   1         59.71         62.27         3.67 o                         
  -2 -14   1         12.30         12.68         1.47 o                         
  -1 -14   1          7.91          6.84         1.18 o                         
   0 -14   1         16.34         14.14         2.22 o                         
   1 -14   1         13.55         11.09         1.93 o                         
   2 -14   1         40.15         38.08         2.87 o                         
  -3 -13   1          8.86          6.06         1.79 o                         
  -2 -13   1          7.92          7.62         1.21 o                         
  -1 -13   1          1.84          1.57         0.85 o                         
   0 -13   1         15.75         14.04         1.32 o                         
   1 -13   1         13.72         12.20         1.53 o                         
   2 -13   1          3.26          2.14         1.42 o                         
   3 -13   1          6.21          3.20         1.50 o                         
  -4 -12   1         10.44         12.30         1.88 o                         
  -3 -12   1         71.29         74.76         3.58 o                         
  -2 -12   1         36.65         36.49         4.86 o                         
  -1 -12   1         41.12         36.72         1.74 o                         
   0 -12   1         83.96         76.23         2.46 o                         
   1 -12   1         56.62         52.67         2.01 o                         
   2 -12   1         15.47         12.18         1.64 o                         
   3 -12   1          2.44          2.02         1.27 o                         
   4 -12   1          6.38          8.54         1.68 o                         
  -5 -11   1         67.84         72.18         3.90 o                         
  -4 -11   1         41.70         43.06         2.91 o                         
  -3 -11   1        177.29        180.11         7.12 o                         
  -2 -11   1        126.34        116.42         3.03 o                         
  -1 -11   1         19.73         18.68         1.26 o                         
   0 -11   1        228.83        221.66         5.19 o                         
   1 -11   1         81.21         77.75         2.99 o                         
   2 -11   1         38.03         34.92         2.40 o                         
   3 -11   1         22.73         24.12         2.08 o                         
   4 -11   1          0.90          1.11         1.37 o                         
   5 -11   1         28.41         28.94         2.74 o                         
  -5 -10   1         66.11         72.94         3.78 o                         
  -4 -10   1         25.89         24.85         2.09 o                         
  -3 -10   1         60.99         56.30         4.63 o                         
  -2 -10   1          2.08          2.54         0.77 o                         
  -1 -10   1         66.35         62.35         2.02 o                         
   0 -10   1         90.35         87.16         2.34 o                         
   1 -10   1         97.03         94.78         2.79 o                         
   2 -10   1         23.37         21.54         1.28 o                         
   3 -10   1         21.44         19.03         1.79 o                         
   4 -10   1         32.14         34.45         2.49 o                         
   5 -10   1         25.48         24.53         2.41 o                         
  -6  -9   1         64.70         71.60         3.91 o                         
  -5  -9   1          1.24          0.70         1.28 o                         
  -4  -9   1         23.79         19.19         1.91 o                         
  -3  -9   1        238.78        239.44         6.44 o                         
  -2  -9   1        586.55        593.45         9.12 o                         
  -1  -9   1         41.50         37.16         1.48 o                         
   0  -9   1         64.33         59.42         1.80 o                         
   1  -9   1         81.79         80.60         2.12 o                         
   2  -9   1        117.94        111.60         2.62 o                         
   3  -9   1        118.37        109.50         3.94 o                         
   4  -9   1         20.12         15.79         1.76 o                         
   5  -9   1         19.88         19.97         2.12 o                         
  -6  -8   1         15.27         13.88         2.07 o                         
  -5  -8   1          8.75          7.07         1.53 o                         
  -4  -8   1         70.00         69.25         2.21 o                         
  -3  -8   1        150.82        139.27         3.12 o                         
  -2  -8   1        298.08        301.51         5.14 o                         
  -1  -8   1         22.74         25.34         1.16 o                         
   0  -8   1        289.02        278.51         5.88 o                         
   1  -8   1        478.15        479.14         7.36 o                         
   2  -8   1        227.80        211.44         3.86 o                         
   3  -8   1        163.44        162.37         4.78 o                         
   4  -8   1         25.69         25.44         1.98 o                         
   5  -8   1         16.33         16.12         1.86 o                         
   6  -8   1         30.75         35.63         2.74 o                         
  -6  -7   1         27.10         26.21         2.40 o                         
  -5  -7   1         32.62         28.49         2.18 o                         
  -4  -7   1        205.74        192.05         3.89 o                         
  -3  -7   1        152.12        154.50         3.18 o                         
  -2  -7   1        212.84        200.24         5.40 o                         
  -1  -7   1        175.04        171.47         3.18 o                         
   0  -7   1        178.14        188.84         3.39 o                         
   1  -7   1        265.23        255.68         6.29 o                         
   2  -7   1        382.04        380.53         9.09 o                         
   3  -7   1        111.50        107.53         3.57 o                         
   4  -7   1        105.77         90.85         3.46 o                         
   5  -7   1         22.66         24.35         2.00 o                         
   6  -7   1         26.11         24.10         2.31 o                         
  -6  -6   1         23.80         27.25         2.35 o                         
  -5  -6   1         49.20         51.92         2.71 o                         
  -4  -6   1         11.36          7.53         0.80 o                         
  -3  -6   1         17.01         14.83         0.94 o                         
  -2  -6   1        478.13        491.68         7.27 o                         
  -1  -6   1         90.94         92.23         1.99 o                         
   0  -6   1       1268.68       1341.45        18.04 o                         
   1  -6   1         45.05         43.04         1.25 o                         
   2  -6   1        179.17        186.95         3.26 o                         
   3  -6   1         67.06         65.89         1.74 o                         
   4  -6   1         94.85         97.20         3.38 o                         
   5  -6   1        138.67        147.13         4.70 o                         
   6  -6   1         76.44         82.62         3.64 o                         
  -7  -5   1         55.22         64.36         3.57 o                         
  -6  -5   1          3.56          2.64         1.30 o                         
  -5  -5   1        149.47        138.69         3.17 o                         
  -4  -5   1        120.08        116.29         2.64 o                         
  -3  -5   1         92.86         85.34         2.03 o                         
  -2  -5   1        302.37        327.55         5.14 o                         
  -1  -5   1        782.78        827.34        11.30 o                         
   0  -5   1        187.49        202.60         3.28 o                         
   1  -5   1        144.88        153.57         2.66 o                         
   2  -5   1        100.39        110.53         2.12 o                         
   3  -5   1         34.87         34.99         1.17 o                         
   4  -5   1          7.15          5.60         0.95 o                         
   5  -5   1        155.78        140.76         4.41 o                         
   6  -5   1         44.88         46.87         2.71 o                         
  -7  -4   1         29.87         34.73         2.69 o                         
  -6  -4   1         16.82         16.52         1.82 o                         
  -5  -4   1         27.68         28.47         1.38 o                         
  -4  -4   1        140.34        136.25         2.88 o                         
  -3  -4   1         69.81         68.15         1.71 o                         
  -2  -4   1        171.21        170.10         7.49 o                         
  -1  -4   1          5.95          5.74         0.45 o                         
   0  -4   1        639.16        633.94        10.09 o                         
   1  -4   1         35.81         26.75         0.80 o                         
   2  -4   1        296.90        287.82         4.37 o                         
   3  -4   1         35.85         43.67         1.23 o                         
   4  -4   1         92.28         86.98         3.01 o                         
   5  -4   1         45.22         43.06         2.24 o                         
   6  -4   1         16.05         16.95         1.75 o                         
   7  -4   1         31.97         29.41         2.62 o                         
  -7  -3   1         31.22         32.51         2.61 o                         
  -6  -3   1         16.18         16.14         1.63 o                         
  -5  -3   1        193.45        190.13         3.75 o                         
  -4  -3   1        135.36        126.33         3.06 o                         
  -3  -3   1        763.39        799.71        11.18 o                         
  -2  -3   1         87.53         92.12         2.81 o                         
  -1  -3   1       1670.27       1743.82        30.17 o                         
   0  -3   1        360.95        360.46         6.95 o                         
   1  -3   1        525.19        548.62         7.35 o                         
   2  -3   1       1660.10       1772.40        23.33 o                         
   3  -3   1        456.00        484.45         6.94 o                         
   4  -3   1         26.11         25.19         1.71 o                         
   5  -3   1         40.88         47.09         2.22 o                         
   7  -3   1         12.30         12.43         2.02 o                         
  -6  -2   1         35.28         31.43         2.22 o                         
  -5  -2   1         64.78         65.66         1.97 o                         
  -4  -2   1        254.59        245.93         3.37 o                         
  -3  -2   1        284.25        293.09         3.68 o                         
  -2  -2   1       1399.19       1439.92        15.25 o                         
  -1  -2   1       2296.68       2156.45        71.39 o                         
   0  -2   1       6066.15       6137.80       159.65 o                         
   1  -2   1       1080.64       1111.63        20.24 o                         
   2  -2   1       1403.93       1407.94        18.46 o                         
   3  -2   1        312.29        321.67         8.49 o                         
   4  -2   1         77.05         82.27         2.69 o                         
   5  -2   1         43.98         43.11         2.10 o                         
   6  -2   1         26.08         21.21         2.08 o                         
   7  -2   1          5.69          5.87         1.49 o                         
  -6  -1   1         17.47         15.66         1.64 o                         
  -5  -1   1        389.01        365.46         6.91 o                         
  -4  -1   1         80.24         81.83         1.59 o                         
  -3  -1   1         23.40         24.74         0.77 o                         
  -2  -1   1       1442.82       1408.31        23.00 o                         
  -1  -1   1       1575.43       1535.26        28.13 o                         
   0  -1   1       1444.70       1464.38        14.23 o                         
   1  -1   1        741.02        722.84         9.80 o                         
   2  -1   1         93.59        100.45         2.62 o                         
   3  -1   1        677.19        696.17        13.47 o                         
   4  -1   1          8.16          9.10         0.93 o                         
   5  -1   1         45.89         45.22         2.11 o                         
   6  -1   1         31.52         28.61         2.12 o                         
   7  -1   1          6.56         11.79         1.69 o                         
  -6   0   1          1.00         -0.01         0.69 o                         
  -5   0   1        979.30        992.43        15.13 o                         
  -4   0   1        866.36        856.51        11.55 o                         
  -3   0   1         70.36         74.43         2.38 o                         
  -2   0   1        742.20        776.48        14.92 o                         
  -1   0   1       2954.75       2887.41        56.78 o                         
   0   0   1       1008.73        977.77        11.03 o                         
   1   0   1        488.47        514.12         7.05 o                         
   2   0   1         14.16         18.54         0.55 o                         
   3   0   1         74.96         59.44         1.26 o                         
   4   0   1        389.19        397.46         8.36 o                         
   5   0   1        473.87        477.38        12.54 o                         
   6   0   1         79.66         88.19         3.75 o                         
   7   0   1         11.98         17.93         2.04 o                         
  -7   1   1         64.67         70.66         3.41 o                         
  -6   1   1         17.51         18.38         1.22 o                         
  -5   1   1        389.05        350.92         5.58 o                         
  -1   1   1       1576.29       1518.09        14.60 o                         
   0   1   1       1444.93       1419.83        16.26 o                         
   1   1   1        741.77        732.52        10.21 o                         
   2   1   1         93.70        102.78         1.98 o                         
   3   1   1        676.99        691.19         7.67 o                         
   4   1   1          8.24          6.51         0.60 o                         
   5   1   1         45.78         50.13         2.47 o                         
   6   1   1         31.53         30.09         2.16 o                         
   7   1   1          6.49          7.93         1.71 o                         
  -2   2   1       1399.84       1458.03        20.07 o                         
  -1   2   1       2296.78       2233.62        28.28 o                         
   0   2   1       6065.19       6128.65        79.66 o                         
   1   2   1       1079.74       1130.74        15.55 o                         
   2   2   1       1404.23       1405.07        19.56 o                         
   3   2   1        312.61        328.90        10.38 o                         
   4   2   1         77.13         83.30         2.86 o                         
   5   2   1         44.17         38.37         2.09 o                         
   6   2   1         26.09         24.72         2.00 o                         
   7   2   1          5.71          5.98         1.58 o                         
  -3   3   1        763.81        799.16        11.67 o                         
  -2   3   1         87.52         87.99         5.91 o                         
  -1   3   1       1668.38       1785.63        19.84 o                         
   0   3   1        361.09        349.03         5.83 o                         
   1   3   1        524.82        532.02        28.41 o                         
   2   3   1       1660.61       1792.46        24.65 o                         
   3   3   1        456.13        484.96        15.65 o                         
   4   3   1         26.04         25.92         1.48 o                         
   5   3   1         40.97         44.14         2.22 o                         
   6   3   1          7.66          7.83         1.34 o                         
  -6   4   1         16.68         21.39         2.10 o                         
  -5   4   1         27.85         31.53         2.09 o                         
  -4   4   1        140.65        138.91         2.36 o                         
  -3   4   1         70.05         68.77         1.33 o                         
  -2   4   1        171.12        166.84         2.91 o                         
  -1   4   1          5.94          5.00         0.54 o                         
   0   4   1        638.44        616.83        13.41 o                         
   1   4   1         35.87         26.36         0.71 o                         
   2   4   1        297.01        291.83         3.84 o                         
   3   4   1         35.76         46.12         1.99 o                         
   4   4   1         92.14         93.70         2.43 o                         
   5   4   1         45.18         41.63         2.18 o                         
   7   4   1         31.87         38.67         3.08 o                         
  -6   5   1          3.54          3.37         1.37 o                         
  -5   5   1        149.25        138.33         4.61 o                         
  -4   5   1        120.03        118.46         2.79 o                         
  -3   5   1         92.70         88.06         1.57 o                         
  -2   5   1        302.31        333.93         4.19 o                         
  -1   5   1        783.20        818.08         9.64 o                         
   0   5   1        187.78        199.67         3.29 o                         
   1   5   1        144.68        156.05         2.51 o                         
   2   5   1        100.56        109.89         1.88 o                         
   3   5   1         34.74         36.85         2.19 o                         
   4   5   1          7.16          6.23         1.05 o                         
   5   5   1        155.77        139.07         4.85 o                         
   6   5   1         44.88         47.82         3.05 o                         
  -6   6   1         23.80         25.71         2.40 o                         
  -5   6   1         49.25         49.16         2.00 o                         
  -4   6   1         11.47          7.36         0.87 o                         
  -3   6   1         16.97         16.09         1.60 o                         
  -2   6   1        478.00        480.60         8.83 o                         
  -1   6   1         91.06         91.85         2.10 o                         
   0   6   1       1268.49       1347.49        15.42 o                         
   1   6   1         45.14         45.44         1.01 o                         
   2   6   1        179.55        188.58         2.83 o                         
   3   6   1         67.23         67.26         1.52 o                         
   4   6   1         94.70         93.58         2.65 o                         
   5   6   1        138.68        146.97         5.45 o                         
   6   6   1         76.55         84.00         4.11 o                         
  -6   7   1         27.06         23.78         2.39 o                         
  -5   7   1         32.57         29.01         1.67 o                         
  -4   7   1        205.91        198.24         4.09 o                         
  -3   7   1        152.39        151.23         3.29 o                         
  -2   7   1        212.61        200.23         3.86 o                         
  -1   7   1        175.61        170.77         5.61 o                         
   0   7   1        178.08        194.75         2.83 o                         
   1   7   1        264.69        262.27         3.59 o                         
   2   7   1        382.14        370.11         6.36 o                         
   3   7   1        111.64        109.29         2.78 o                         
   4   7   1        105.89         94.42         2.74 o                         
   5   7   1         22.63         21.74         1.56 o                         
   6   7   1         26.10         26.72         2.67 o                         
  -6   8   1         15.34         12.04         1.91 o                         
  -5   8   1          8.92          8.91         1.52 o                         
  -4   8   1         70.18         68.00         2.25 o                         
  -3   8   1        150.89        143.52         3.27 o                         
  -2   8   1        297.88        302.25         5.40 o                         
  -1   8   1         22.79         27.02         1.27 o                         
   0   8   1        288.48        280.61         3.90 o                         
   1   8   1        478.26        493.59         7.93 o                         
   2   8   1        227.86        215.65         4.27 o                         
   3   8   1        163.78        156.15         3.59 o                         
   4   8   1         25.61         22.71         1.73 o                         
   5   8   1         16.35         15.57         1.69 o                         
   6   8   1         30.79         36.70         2.28 o                         
  -6   9   1         64.57         66.86         3.78 o                         
  -5   9   1          1.19         -0.94         1.23 o                         
  -4   9   1         23.87         18.10         1.80 o                         
  -3   9   1        238.43        238.26         9.14 o                         
  -2   9   1        586.71        598.90         9.62 o                         
  -1   9   1         41.35         37.22         1.54 o                         
   0   9   1         64.08         62.62         3.94 o                         
   1   9   1         81.83         78.32         2.29 o                         
   2   9   1        117.79        114.17         2.94 o                         
   3   9   1        118.45        113.84         3.05 o                         
   4   9   1         20.19         18.23         1.41 o                         
   5   9   1         20.05         22.72         1.74 o                         
  -5  10   1         66.01         73.45         3.75 o                         
  -4  10   1         25.95         23.97         3.58 o                         
  -3  10   1         61.03         54.98         2.09 o                         
  -2  10   1          2.09          4.21         0.87 o                         
  -1  10   1         66.31         61.85         6.57 o                         
   0  10   1         90.06         86.96         2.50 o                         
   1  10   1         97.03         92.12         2.64 o                         
   2  10   1         23.34         20.94         1.42 o                         
   3  10   1         21.29         17.10         1.39 o                         
   4  10   1         32.00         31.55         2.66 o                         
   5  10   1         25.55         25.26         3.52 o                         
  -5  11   1         67.84         78.20         4.09 o                         
  -4  11   1         41.71         42.39         2.16 o                         
  -3  11   1        177.44        177.41         4.20 o                         
  -2  11   1        126.08        118.19         3.17 o                         
  -1  11   1         19.70         21.17         1.45 o                         
   0  11   1        229.16        222.54         5.24 o                         
   1  11   1         81.27         82.89         2.98 o                         
   2  11   1         38.13         38.18         1.85 o                         
   3  11   1         22.81         25.06         1.62 o                         
   4  11   1          0.92          1.34         0.94 o                         
   5  11   1         28.44         31.25         2.20 o                         
  -4  12   1         10.38         12.41         4.23 o                         
  -3  12   1         70.91         70.70         2.67 o                         
  -2  12   1         36.78         41.51         1.99 o                         
  -1  12   1         41.06         39.23         4.91 o                         
   0  12   1         84.17         81.01         2.65 o                         
   1  12   1         56.23         51.22         2.12 o                         
   2  12   1         15.53         13.73         1.37 o                         
   3  12   1          2.43          0.74         0.95 o                         
   4  12   1          6.36          9.54         2.32 o                         
  -3  13   1          8.93         10.50         1.53 o                         
  -2  13   1          8.01          8.27         1.25 o                         
  -1  13   1          1.87          0.00         0.92 o                         
   0  13   1         15.65         15.82         1.42 o                         
   1  13   1         13.68         10.64         1.25 o                         
   2  13   1          3.28          2.72         1.83 o                         
   3  13   1          6.12          5.05         1.30 o                         
  -3  14   1         59.73         62.80         4.11 o                         
  -2  14   1         12.29         12.85         1.59 o                         
  -1  14   1          7.91          5.99         1.27 o                         
   0  14   1         16.39         11.00         1.40 o                         
   1  14   1         13.51         11.60         1.43 o                         
   2  14   1         40.13         40.17         2.29 o                         
  -1  15   1          3.05          4.67         1.77 o                         
   0  15   1          9.97          8.28         1.41 o                         
   1  15   1          2.92          1.75         2.76 o                         
  -1 -15   2          6.52          4.47         2.21 o                         
   0 -15   2         20.84         19.61         2.54 o                         
  -2 -14   2         50.89         57.37         2.80 o                         
  -1 -14   2          2.81          0.73         1.02 o                         
   0 -14   2          7.88          6.20         1.18 o                         
   1 -14   2          6.09          7.44         1.80 o                         
   2 -14   2         43.42         50.58         3.28 o                         
  -3 -13   2         13.66         12.31         1.50 o                         
  -2 -13   2         21.85         24.21         3.05 o                         
  -1 -13   2         10.47         10.91         1.27 o                         
   0 -13   2         38.80         39.60         1.88 o                         
   1 -13   2          3.57          1.11         1.09 o                         
   2 -13   2         51.67         50.62         3.14 o                         
   3 -13   2         17.66         18.88         2.21 o                         
  -4 -12   2         47.57         51.03         3.26 o                         
  -3 -12   2         59.44         58.20         2.39 o                         
  -2 -12   2         32.84         33.50         1.75 o                         
  -1 -12   2         44.29         38.76         1.80 o                         
   0 -12   2         57.91         50.61         2.71 o                         
   1 -12   2        106.46        103.12         4.20 o                         
   2 -12   2         15.93         17.51         1.91 o                         
   3 -12   2          5.67          3.99         1.36 o                         
   4 -12   2          1.96          0.48         1.41 o                         
  -5 -11   2         13.95         15.30         2.20 o                         
  -4 -11   2          7.27          4.64         1.43 o                         
  -3 -11   2         18.59         16.77         2.21 o                         
  -2 -11   2         48.30         51.32         1.99 o                         
  -1 -11   2         30.07         24.93         1.41 o                         
   0 -11   2          9.08          8.86         0.96 o                         
   1 -11   2         26.72         24.70         1.43 o                         
   2 -11   2         69.72         63.43         3.15 o                         
   3 -11   2         56.20         56.00         2.99 o                         
   4 -11   2         43.99         44.85         2.95 o                         
  -5 -10   2         49.02         48.99         3.28 o                         
  -4 -10   2          9.42          8.08         1.14 o                         
  -3 -10   2          1.73          1.69         0.77 o                         
  -2 -10   2          9.36         10.43         1.05 o                         
  -1 -10   2         47.67         47.91         1.76 o                         
   0 -10   2        192.38        187.44         3.73 o                         
   1 -10   2         28.44         27.06         1.38 o                         
   2 -10   2         52.68         45.37         2.43 o                         
   3 -10   2         18.23         19.38         1.94 o                         
   4 -10   2         35.81         35.13         2.55 o                         
   5 -10   2         47.77         51.09         3.20 o                         
  -5  -9   2         87.21         86.82         3.95 o                         
  -4  -9   2         72.66         66.94         2.36 o                         
  -3  -9   2        499.50        507.27        14.64 o                         
  -2  -9   2         37.19         33.35         1.49 o                         
  -1  -9   2        150.12        145.86         3.13 o                         
   0  -9   2        264.10        265.05         4.69 o                         
   1  -9   2        156.13        152.24         4.60 o                         
   2  -9   2         66.01         67.55         2.91 o                         
   3  -9   2        201.27        196.07         5.66 o                         
   4  -9   2         18.09         16.20         1.76 o                         
   5  -9   2         17.83         20.50         2.18 o                         
  -6  -8   2          8.79         10.14         1.79 o                         
  -5  -8   2         31.70         26.20         2.28 o                         
  -4  -8   2        113.46        107.52         2.88 o                         
  -3  -8   2        109.85        120.41         4.05 o                         
  -2  -8   2        226.83        210.39         4.47 o                         
  -1  -8   2         36.72         33.62         1.33 o                         
   0  -8   2         31.16         30.18         1.22 o                         
   1  -8   2         64.58         63.65         1.78 o                         
   2  -8   2         35.39         36.67         1.98 o                         
   3  -8   2         33.32         35.11         2.06 o                         
   4  -8   2        150.66        150.16         4.72 o                         
   5  -8   2         60.11         56.45         2.94 o                         
   6  -8   2         41.15         39.82         2.06 o                         
  -6  -7   2         18.94         21.58         2.15 o                         
  -5  -7   2         51.26         49.22         1.96 o                         
  -4  -7   2         87.58         84.22         2.39 o                         
  -3  -7   2        259.13        266.26         4.74 o                         
  -2  -7   2         22.88         21.28         1.10 o                         
  -1  -7   2        322.32        341.00         5.46 o                         
   0  -7   2          2.88          2.36         0.36 o                         
   1  -7   2        369.96        368.38         8.65 o                         
   2  -7   2        291.37        280.58         4.59 o                         
   3  -7   2         67.81         65.46         2.70 o                         
   4  -7   2         33.05         27.02         1.97 o                         
   5  -7   2         29.73         30.13         2.23 o                         
   6  -7   2         25.94         24.39         1.66 o                         
  -6  -6   2         11.59         12.13         1.78 o                         
  -5  -6   2         41.35         37.55         2.36 o                         
  -4  -6   2        131.53        136.13         4.92 o                         
  -3  -6   2        346.38        349.40         5.68 o                         
  -2  -6   2        162.17        167.01         3.22 o                         
  -1  -6   2        619.22        654.06        10.98 o                         
   0  -6   2        449.60        495.15         5.82 o                         
   1  -6   2        162.78        169.89         2.98 o                         
   2  -6   2         23.40         25.01         0.98 o                         
   3  -6   2        117.37        111.05         3.55 o                         
   4  -6   2        248.87        243.79         6.39 o                         
   5  -6   2         41.54         39.97         2.38 o                         
   6  -6   2          2.65          2.38         1.42 o                         
  -7  -5   2         12.11         18.90         2.23 o                         
  -6  -5   2         30.67         25.20         2.25 o                         
  -5  -5   2         84.88         80.56         3.96 o                         
  -4  -5   2         60.47         52.32         1.76 o                         
  -3  -5   2         40.35         43.74         2.51 o                         
  -2  -5   2         53.46         56.93         1.57 o                         
  -1  -5   2        161.20        164.88         2.89 o                         
   0  -5   2       2666.64       2911.05        33.29 o                         
   1  -5   2        428.55        431.18         6.18 o                         
   2  -5   2        530.09        559.55        15.36 o                         
   3  -5   2         16.36         15.71         1.22 o                         
   4  -5   2        197.01        201.41         5.30 o                         
   5  -5   2         45.47         43.87         2.30 o                         
   6  -5   2          9.01          9.47         1.60 o                         
  -7  -4   2         13.30         14.76         2.00 o                         
  -6  -4   2         62.69         56.30         2.54 o                         
  -5  -4   2         82.25         85.19         2.99 o                         
  -4  -4   2         93.76         92.08         2.31 o                         
  -3  -4   2        246.04        230.22         4.39 o                         
  -2  -4   2       1511.88       1582.35        32.45 o                         
  -1  -4   2        167.66        179.20         2.99 o                         
   0  -4   2       2087.59       2180.68        43.27 o                         
   1  -4   2        577.45        592.30         6.89 o                         
   2  -4   2        465.09        486.36         6.81 o                         
   3  -4   2        142.48        149.67         4.03 o                         
   4  -4   2         55.86         57.42         2.33 o                         
   5  -4   2         16.26         16.64         1.86 o                         
   6  -4   2         14.87         12.69         1.77 o                         
  -7  -3   2        122.16        128.46         4.86 o                         
  -6  -3   2         47.96         49.82         1.98 o                         
  -5  -3   2        209.01        202.19         4.05 o                         
  -4  -3   2        211.64        203.48         5.81 o                         
  -3  -3   2        670.18        675.73         7.82 o                         
  -2  -3   2        495.21        521.89         6.03 o                         
  -1  -3   2         99.42         98.72         1.42 o                         
   0  -3   2        893.32        908.40        10.36 o                         
   1  -3   2        741.92        729.88         8.22 o                         
   2  -3   2        401.59        396.84         4.71 o                         
   3  -3   2         32.31         34.62         1.51 o                         
   4  -3   2         94.93         91.87         2.22 o                         
   5  -3   2        136.31        140.24         3.14 o                         
   6  -3   2         22.06         22.04         2.11 o                         
   7  -3   2         11.12          7.14         1.77 o                         
  -7  -2   2         18.48         19.46         2.18 o                         
  -6  -2   2         22.24         24.07         1.60 o                         
  -5  -2   2        301.03        280.57         4.00 o                         
  -4  -2   2        114.44        108.10         1.95 o                         
  -3  -2   2         63.17         61.05         1.75 o                         
  -2  -2   2        868.22        932.30        10.15 o                         
  -1  -2   2         65.52         60.54         0.84 o                         
   0  -2   2        399.16        423.53         5.41 o                         
   1  -2   2        272.62        278.29         4.06 o                         
   2  -2   2        390.11        392.81        10.23 o                         
   3  -2   2        255.00        276.94         4.45 o                         
   4  -2   2         79.41         77.02         1.93 o                         
   5  -2   2        447.60        454.35        11.03 o                         
   6  -2   2         12.74          9.61         1.61 o                         
   7  -2   2         22.82         23.61         2.49 o                         
  -7  -1   2        190.08        210.96         6.39 o                         
  -6  -1   2          5.60          4.54         0.89 o                         
  -5  -1   2         77.64         83.77         1.84 o                         
  -4  -1   2         56.54         60.74         1.40 o                         
  -3  -1   2        134.67        151.73         4.05 o                         
  -2  -1   2        497.04        494.75         9.98 o                         
  -1  -1   2        399.89        390.22         5.58 o                         
   0  -1   2        327.55        309.53         4.42 o                         
   1  -1   2        222.87        217.47         3.24 o                         
   2  -1   2        279.48        284.59         4.24 o                         
   3  -1   2         52.27         55.73         1.39 o                         
   4  -1   2         13.65         11.14         1.46 o                         
   5  -1   2        143.84        143.61         4.79 o                         
   6  -1   2         62.52         62.30         3.26 o                         
   7  -1   2          7.07          5.81         1.54 o                         
  -7   0   2         83.76         88.26         2.73 o                         
  -6   0   2         29.18         27.94         1.49 o                         
  -5   0   2        619.30        637.40         9.23 o                         
  -4   0   2         90.39         79.70         2.93 o                         
  -3   0   2         88.40         94.89         2.96 o                         
  -2   0   2       5889.96       5917.88       107.81 o                         
  -1   0   2       2609.15       2719.76        36.01 o                         
   0   0   2        570.89        590.28         6.67 o                         
   1   0   2       2715.03       2706.77        35.99 o                         
   2   0   2         36.31         23.33         0.69 o                         
   3   0   2       1156.32       1218.96        16.67 o                         
   4   0   2         33.56         31.23         1.13 o                         
   5   0   2          1.34          1.80         0.89 o                         
   6   0   2         13.05         10.75         1.57 o                         
   7   0   2          1.38          2.31         1.37 o                         
  -6   1   2          5.59          5.77         0.90 o                         
  -3   1   2        134.52        151.44         4.09 o                         
  -2   1   2        497.21        493.61         5.83 o                         
  -1   1   2        399.50        394.02         4.00 o                         
   0   1   2        327.32        307.94         3.62 o                         
   1   1   2        222.46        214.39         3.44 o                         
   2   1   2        278.88        275.73         3.48 o                         
   3   1   2         52.42         52.92         1.25 o                         
   4   1   2         13.67         12.38         1.17 o                         
   5   1   2        144.04        139.09         4.54 o                         
   6   1   2         62.50         68.80         3.30 o                         
   7   1   2          7.13          8.37         1.82 o                         
  -3   2   2         63.31         63.56         2.08 o                         
  -2   2   2        868.27        942.20        13.68 o                         
  -1   2   2         65.53         61.58         1.25 o                         
   0   2   2        399.42        424.60         5.02 o                         
   1   2   2        272.11        268.06         4.26 o                         
   2   2   2        390.26        412.59         8.37 o                         
   3   2   2        254.87        272.07         2.95 o                         
   4   2   2         79.35         74.30         2.80 o                         
   5   2   2        446.64        443.20        10.65 o                         
   6   2   2         12.68          7.74         1.39 o                         
   7   2   2         22.75         27.37         2.38 o                         
  -5   3   2        208.74        209.32         5.67 o                         
  -4   3   2        211.48        203.75         5.28 o                         
  -3   3   2        669.80        701.69        10.06 o                         
  -2   3   2        495.36        535.12         6.35 o                         
  -1   3   2         99.20        102.40         1.51 o                         
   0   3   2        893.82        906.84        10.41 o                         
   1   3   2        742.68        746.67         8.68 o                         
   2   3   2        401.71        402.11         9.51 o                         
   3   3   2         32.42         35.21         1.26 o                         
   4   3   2         94.85         85.21         3.04 o                         
   5   3   2        136.50        138.41         4.45 o                         
   6   3   2         22.09         25.17         2.13 o                         
  -5   4   2         82.33         88.47         3.32 o                         
  -4   4   2         94.06         92.42         3.22 o                         
  -3   4   2        245.79        241.63         4.07 o                         
  -2   4   2       1511.03       1605.77        18.16 o                         
  -1   4   2        167.82        180.11         4.38 o                         
   0   4   2       2087.89       2206.75        24.59 o                         
   1   4   2        578.58        610.00         7.25 o                         
   2   4   2        464.64        485.18         6.11 o                         
   3   4   2        142.71        155.78         3.24 o                         
   4   4   2         56.05         60.35         1.88 o                         
   5   4   2         16.21         18.41         1.59 o                         
  -4   5   2         60.58         54.92         4.01 o                         
  -3   5   2         40.27         42.31         1.38 o                         
  -2   5   2         53.61         61.89         1.56 o                         
  -1   5   2        160.58        161.41         3.23 o                         
   0   5   2       2666.72       2865.60        32.30 o                         
   1   5   2        428.97        427.57         5.42 o                         
   2   5   2        529.62        566.44         7.05 o                         
   3   5   2         16.41         15.60         0.78 o                         
   4   5   2        197.18        196.26         3.28 o                         
   5   5   2         45.53         40.29         2.67 o                         
   6   5   2          9.08          8.54         1.79 o                         
  -5   6   2         41.35         38.28         2.28 o                         
  -4   6   2        131.35        130.78         2.99 o                         
  -3   6   2        347.05        334.27         5.72 o                         
  -2   6   2        161.99        175.15         3.73 o                         
  -1   6   2        619.08        671.55         8.06 o                         
   0   6   2        449.77        491.13         6.13 o                         
   1   6   2        162.83        173.16         3.28 o                         
   2   6   2         23.45         23.25         1.43 o                         
   3   6   2        117.23        116.06         2.20 o                         
   4   6   2        248.60        254.12         5.11 o                         
   5   6   2         41.37         34.13         1.88 o                         
   6   6   2          2.63          2.85         1.56 o                         
  -5   7   2         51.17         49.61         2.62 o                         
  -4   7   2         87.31         81.66         2.35 o                         
  -3   7   2        259.10        253.25         5.31 o                         
  -2   7   2         22.86         20.29         1.06 o                         
  -1   7   2        322.57        339.20         4.58 o                         
   0   7   2          2.89          1.36         0.39 o                         
   1   7   2        370.56        362.87         4.85 o                         
   2   7   2        291.44        283.61         6.41 o                         
   3   7   2         68.12         63.86         2.16 o                         
   4   7   2         33.05         28.31         1.67 o                         
   5   7   2         29.77         32.07         1.92 o                         
   6   7   2         26.04         28.53         2.81 o                         
  -6   8   2          8.81          7.41         1.73 o                         
  -5   8   2         31.75         29.98         2.31 o                         
  -4   8   2        113.69        113.43         2.90 o                         
  -3   8   2        109.73        111.24         2.78 o                         
  -2   8   2        227.12        218.07         4.17 o                         
  -1   8   2         36.74         33.68         1.38 o                         
   0   8   2         31.13         29.00         0.97 o                         
   1   8   2         64.69         66.15         1.46 o                         
   2   8   2         35.40         37.80         2.09 o                         
   3   8   2         33.24         31.83         1.93 o                         
   4   8   2        150.70        146.01         3.75 o                         
   5   8   2         59.97         51.86         3.13 o                         
   6   8   2         41.14         42.82         2.48 o                         
  -5   9   2         87.18         83.66         3.82 o                         
  -4   9   2         72.80         73.92         3.34 o                         
  -3   9   2        499.49        492.82        16.89 o                         
  -2   9   2         37.14         33.24         1.57 o                         
  -1   9   2        150.13        144.64         2.71 o                         
   0   9   2        264.16        269.10         3.94 o                         
   1   9   2        156.41        153.13         3.46 o                         
   2   9   2         66.12         64.46         2.17 o                         
   3   9   2        201.09        198.64         4.42 o                         
   4   9   2         18.15         14.39         1.41 o                         
   5   9   2         17.66         16.91         1.72 o                         
  -5  10   2         48.91         54.56         3.23 o                         
  -4  10   2          9.42         12.01         1.71 o                         
  -3  10   2          1.71          1.19         0.79 o                         
  -2  10   2          9.39          8.41         1.30 o                         
  -1  10   2         47.69         49.07         1.90 o                         
   0  10   2        192.03        178.52         9.56 o                         
   1  10   2         28.46         29.58         1.61 o                         
   2  10   2         52.85         45.79         1.96 o                         
   3  10   2         18.24         19.37         2.25 o                         
   4  10   2         35.84         39.71         2.06 o                         
   5  10   2         47.81         55.23         2.61 o                         
  -5  11   2         13.94         15.33         2.06 o                         
  -4  11   2          7.27          6.42         1.68 o                         
  -3  11   2         18.61         16.70         1.39 o                         
  -2  11   2         48.32         49.12         2.06 o                         
  -1  11   2         30.13         29.37         2.25 o                         
   0  11   2          9.12          8.73         1.79 o                         
   1  11   2         26.73         23.77         1.56 o                         
   2  11   2         69.70         68.46         2.46 o                         
   3  11   2         56.03         59.35         2.43 o                         
   4  11   2         44.06         48.14         2.38 o                         
  -4  12   2         47.34         47.25         3.11 o                         
  -3  12   2         59.46         58.21         2.45 o                         
  -2  12   2         32.80         30.33         2.25 o                         
  -1  12   2         44.31         39.97         1.99 o                         
   0  12   2         58.02         56.42         4.33 o                         
   1  12   2        106.35        107.70         3.17 o                         
   2  12   2         15.89         15.96         1.44 o                         
   3  12   2          5.71          4.43         1.18 o                         
   4  12   2          1.95          3.14         1.21 o                         
  -3  13   2         13.69         12.32         1.79 o                         
  -2  13   2         21.72         23.95         1.79 o                         
  -1  13   2         10.56         11.96         1.38 o                         
   0  13   2         38.64         35.76         2.05 o                         
   1  13   2          3.57          3.19         1.06 o                         
   2  13   2         51.64         49.13         3.01 o                         
   3  13   2         17.65         21.39         1.83 o                         
  -2  14   2         50.87         53.13         2.73 o                         
  -1  14   2          2.82          1.49         1.06 o                         
   0  14   2          7.86          5.40         1.18 o                         
   1  14   2          6.10          6.10         2.65 o                         
   2  14   2         43.43         45.83         2.43 o                         
  -1  15   2          6.49          4.98         2.05 o                         
   0  15   2         20.82         19.03         1.76 o                         
  -2 -14   3         27.05         24.26         1.84 o                         
  -1 -14   3          6.72          4.69         1.20 o                         
   0 -14   3          4.20          3.94         1.54 o                         
   1 -14   3         31.67         31.53         2.69 o                         
   2 -14   3         54.80         55.03         3.36 o                         
  -3 -13   3         51.69         55.33         2.48 o                         
  -2 -13   3         40.70         43.04         2.10 o                         
  -1 -13   3         19.06         18.49         1.47 o                         
   0 -13   3          8.60          5.14         1.52 o                         
   1 -13   3         89.60         96.25         4.28 o                         
   2 -13   3         41.16         43.14         3.01 o                         
   3 -13   3         21.67         23.60         2.41 o                         
  -4 -12   3         85.40         90.59         4.33 o                         
  -3 -12   3         24.26         28.06         1.82 o                         
  -2 -12   3         26.02         30.37         2.36 o                         
  -1 -12   3         11.00          9.82         1.10 o                         
   0 -12   3         29.91         28.15         2.45 o                         
   1 -12   3         49.32         46.99         2.88 o                         
   2 -12   3          0.43         -0.15         1.21 o                         
   3 -12   3          7.98          6.29         1.63 o                         
   4 -12   3          6.47          4.92         1.90 o                         
  -4 -11   3         41.61         44.17         3.46 o                         
  -3 -11   3          1.23          0.33         1.28 o                         
  -2 -11   3         96.07         97.36         2.80 o                         
  -1 -11   3         13.88         17.03         2.06 o                         
   0 -11   3         64.18         70.59         2.22 o                         
   1 -11   3         26.55         26.71         2.18 o                         
   2 -11   3         13.29         14.35         1.70 o                         
   3 -11   3         60.66         60.01         3.23 o                         
   4 -11   3          4.95          1.83         1.40 o                         
  -5 -10   3          8.05          7.16         1.72 o                         
  -4 -10   3          6.44          5.37         2.28 o                         
  -3 -10   3          6.12          5.60         0.90 o                         
  -2 -10   3         32.70         29.92         3.76 o                         
  -1 -10   3          0.58         -0.55         0.59 o                         
   0 -10   3         27.27         31.49         1.41 o                         
   1 -10   3         47.72         46.64         2.53 o                         
   2 -10   3         84.79         84.25         3.46 o                         
   3 -10   3        128.78        121.73         4.42 o                         
   4 -10   3          2.93          3.94         1.00 o                         
   5 -10   3         21.34         18.06         1.60 o                         
  -5  -9   3         20.78         19.66         1.57 o                         
  -4  -9   3         40.59         38.98         1.85 o                         
  -3  -9   3         20.31         19.86         1.35 o                         
  -2  -9   3         43.12         45.45         1.72 o                         
  -1  -9   3         10.22         11.55         0.97 o                         
   0  -9   3        311.89        312.08         5.28 o                         
   1  -9   3        187.15        180.62         5.24 o                         
   2  -9   3         13.06         11.83         1.62 o                         
   3  -9   3        124.01        116.76         5.20 o                         
   4  -9   3         23.44         23.00         1.48 o                         
   5  -9   3         25.67         27.72         1.69 o                         
  -6  -8   3         15.12         12.30         1.97 o                         
  -5  -8   3          4.54          2.69         0.95 o                         
  -4  -8   3          1.99          2.14         1.45 o                         
  -3  -8   3        157.26        157.12         3.49 o                         
  -2  -8   3         51.50         48.63         1.72 o                         
  -1  -8   3         80.98         81.73         2.09 o                         
   0  -8   3         87.89         80.03         2.04 o                         
   1  -8   3        180.90        180.30         2.83 o                         
   2  -8   3         35.72         34.17         2.12 o                         
   3  -8   3        133.30        127.93         2.96 o                         
   4  -8   3         93.43         89.03         2.84 o                         
   5  -8   3        141.75        158.28         3.83 o                         
  -6  -7   3         18.42         19.76         2.25 o                         
  -5  -7   3          8.34          5.60         0.98 o                         
  -4  -7   3         64.81         56.67         2.01 o                         
  -3  -7   3        119.38        116.37         6.29 o                         
  -2  -7   3        100.38         92.21         2.30 o                         
  -1  -7   3        387.59        364.24         5.83 o                         
   0  -7   3        362.21        358.21         6.98 o                         
   1  -7   3        109.89        108.43         1.84 o                         
   2  -7   3         74.16         72.79         1.96 o                         
   3  -7   3        138.19        133.06         2.99 o                         
   4  -7   3         13.76         16.16         1.14 o                         
   5  -7   3         11.49         10.30         1.20 o                         
   6  -7   3         83.72        100.15         4.62 o                         
  -6  -6   3         31.96         29.19         1.82 o                         
  -5  -6   3          2.01          2.19         0.90 o                         
  -4  -6   3        132.47        130.57         3.11 o                         
  -3  -6   3        168.41        177.21         3.58 o                         
  -2  -6   3        187.42        191.24         3.56 o                         
  -1  -6   3        192.07        188.22         3.37 o                         
   0  -6   3        147.93        156.02         2.24 o                         
   1  -6   3        141.73        149.66         2.49 o                         
   2  -6   3        109.61        119.79         4.10 o                         
   3  -6   3         45.53         42.87         2.25 o                         
   4  -6   3        208.78        194.17         3.94 o                         
   5  -6   3         14.77         19.18         1.33 o                         
   6  -6   3         35.51         37.24         2.82 o                         
  -6  -5   3         15.18         15.67         1.40 o                         
  -5  -5   3         47.28         42.63         2.10 o                         
  -4  -5   3        113.88        101.42         2.59 o                         
  -3  -5   3        368.62        373.97         6.13 o                         
  -2  -5   3        145.05        162.12         3.71 o                         
  -1  -5   3        565.70        619.99         7.15 o                         
   0  -5   3          1.60          3.84         0.52 o                         
   1  -5   3        105.65        101.38         1.60 o                         
   2  -5   3          8.09          9.26         1.03 o                         
   3  -5   3         23.31         24.22         1.11 o                         
   4  -5   3        218.63        219.69         4.20 o                         
   5  -5   3          4.52          5.07         0.88 o                         
   6  -5   3         21.48         20.34         2.32 o                         
  -7  -4   3         79.39         83.30         3.94 o                         
  -6  -4   3         87.88         88.74         4.14 o                         
  -5  -4   3        178.97        164.34         3.67 o                         
  -4  -4   3         43.78         44.19         1.63 o                         
  -3  -4   3        143.59        159.55         3.16 o                         
  -2  -4   3        190.76        190.34         3.43 o                         
  -1  -4   3        544.22        604.14         6.99 o                         
   0  -4   3        179.93        197.39         2.82 o                         
   1  -4   3         17.29         15.68         0.53 o                         
   2  -4   3        341.27        334.29         5.28 o                         
   3  -4   3        123.27        133.82         2.76 o                         
   4  -4   3         94.63         97.29         2.39 o                         
   5  -4   3         96.00         99.54         4.05 o                         
   6  -4   3         27.02         26.30         2.40 o                         
  -7  -3   3         58.85         61.52         3.50 o                         
  -6  -3   3         36.05         33.26         3.11 o                         
  -5  -3   3        294.92        302.14         4.36 o                         
  -4  -3   3          1.73          3.04         0.53 o                         
  -3  -3   3        424.74        450.15         6.90 o                         
  -2  -3   3        147.33        164.09         2.01 o                         
  -1  -3   3        255.07        259.77         2.75 o                         
   0  -3   3       1568.46       1716.37        18.55 o                         
   1  -3   3         56.63         53.48         1.06 o                         
   2  -3   3        285.46        267.42         4.27 o                         
   3  -3   3         43.92         43.96         1.47 o                         
   4  -3   3         45.23         43.40         1.47 o                         
   5  -3   3         18.01         16.70         1.82 o                         
   6  -3   3        102.25        116.45         4.82 o                         
  -7  -2   3          5.28          4.70         1.66 o                         
  -6  -2   3         27.65         24.17         1.21 o                         
  -5  -2   3         60.68         64.39         1.68 o                         
  -4  -2   3        131.42        123.91         2.23 o                         
  -3  -2   3         24.61         23.82         0.87 o                         
  -2  -2   3        166.23        158.33         5.30 o                         
  -1  -2   3        138.86        145.67         2.48 o                         
   0  -2   3       1050.45       1072.89         9.90 o                         
   1  -2   3        614.83        647.71         9.07 o                         
   2  -2   3         13.37         17.81         0.77 o                         
   3  -2   3        288.37        290.98         4.68 o                         
   4  -2   3         74.53         73.91         1.89 o                         
   5  -2   3          9.10         11.69         1.50 o                         
   6  -2   3          0.91         -0.55         1.16 o                         
  -7  -1   3         37.88         37.81         1.89 o                         
  -6  -1   3        118.81        124.98         2.55 o                         
  -5  -1   3         63.39         56.20         1.53 o                         
  -4  -1   3         23.79         21.82         1.72 o                         
  -3  -1   3        189.45        175.34         4.65 o                         
  -2  -1   3        760.46        783.15        11.02 o                         
  -1  -1   3        426.74        418.65         6.08 o                         
   0  -1   3        168.13        163.74         2.91 o                         
   1  -1   3        509.73        520.56         7.39 o                         
   2  -1   3         12.12          7.69         1.52 o                         
   3  -1   3        202.48        192.58         3.32 o                         
   4  -1   3         36.68         36.69         2.05 o                         
   5  -1   3        220.64        225.24         6.56 o                         
   6  -1   3         69.30         72.80         3.61 o                         
   7  -1   3          4.27          3.73         1.70 o                         
  -7   0   3         79.98         84.90         2.69 o                         
  -6   0   3          1.39          0.40         0.83 o                         
  -5   0   3        128.44        115.60         4.16 o                         
  -4   0   3          6.40          7.16         1.17 o                         
  -3   0   3         97.79         90.15         2.97 o                         
  -2   0   3        537.63        555.25        11.48 o                         
  -1   0   3         94.26         89.23         1.71 o                         
   0   0   3          9.08          9.21         0.52 o                         
   1   0   3        988.04        974.45        13.25 o                         
   2   0   3        595.50        592.66         8.35 o                         
   3   0   3        369.93        376.81         8.72 o                         
   4   0   3         29.69         26.10         1.75 o                         
   5   0   3        370.30        382.54         9.76 o                         
   6   0   3         30.20         31.31         2.40 o                         
   7   0   3          3.22          5.93         1.74 o                         
  -7   1   3         37.95         41.16         2.00 o                         
  -4   1   3         23.71         19.47         1.55 o                         
  -3   1   3        189.26        175.53         3.90 o                         
  -2   1   3        760.36        784.91         9.01 o                         
  -1   1   3        426.52        421.74         4.96 o                         
   0   1   3        167.85        163.97         2.54 o                         
   1   1   3        510.45        528.14         6.16 o                         
   2   1   3         12.28          7.39         0.39 o                         
   3   1   3        202.59        194.35         3.89 o                         
   4   1   3         36.60         39.80         2.08 o                         
   5   1   3        220.42        217.75         6.41 o                         
   6   1   3         69.50         70.14         3.55 o                         
   7   1   3          4.33          8.56         1.90 o                         
  -7   2   3          5.26          4.56         1.21 o                         
  -4   2   3        131.49        127.92         3.52 o                         
  -3   2   3         24.46         29.78         1.29 o                         
  -2   2   3        166.33        158.95         2.54 o                         
  -1   2   3        139.12        145.52         2.85 o                         
   0   2   3       1049.81       1054.51        14.95 o                         
   1   2   3        615.16        645.95        11.71 o                         
   2   2   3         13.36         17.00         1.11 o                         
   3   2   3        288.65        280.32         6.91 o                         
   4   2   3         74.78         71.62         2.88 o                         
   5   2   3          9.08         10.97         1.39 o                         
   6   2   3          0.95          1.68         1.34 o                         
  -4   3   3          1.74          3.77         0.84 o                         
  -3   3   3        425.03        444.92         6.71 o                         
  -2   3   3        147.08        162.45         2.30 o                         
  -1   3   3        254.60        254.95         4.69 o                         
   0   3   3       1566.25       1699.10        26.40 o                         
   1   3   3         56.57         54.85         1.71 o                         
   2   3   3        285.37        263.24         4.53 o                         
   3   3   3         43.95         42.82         1.48 o                         
   4   3   3         45.12         46.06         2.20 o                         
   5   3   3         17.96         18.88         1.80 o                         
   6   3   3        102.55        114.03         4.48 o                         
  -4   4   3         43.83         45.92         2.04 o                         
  -3   4   3        143.22        155.24         2.89 o                         
  -2   4   3        190.61        195.58         2.74 o                         
  -1   4   3        544.79        611.90         7.26 o                         
   0   4   3        179.84        190.28         2.71 o                         
   1   4   3         17.12         17.47         0.77 o                         
   2   4   3        340.93        338.85         5.58 o                         
   3   4   3        123.69        134.40         2.92 o                         
   4   4   3         94.42         94.95         3.11 o                         
   5   4   3         95.77         93.32         3.60 o                         
   6   4   3         26.95         25.93         2.36 o                         
  -4   5   3        114.09         99.93         3.29 o                         
  -3   5   3        368.86        381.80         6.03 o                         
  -2   5   3        145.11        164.18         2.49 o                         
  -1   5   3        564.89        616.37         9.11 o                         
   0   5   3          1.65          3.14         0.38 o                         
   1   5   3        105.89         99.04         1.82 o                         
   2   5   3          8.10          9.63         0.64 o                         
   3   5   3         23.40         24.43         2.02 o                         
   4   5   3        218.58        213.07         4.34 o                         
   5   5   3          4.49          3.44         1.13 o                         
  -5   6   3          2.02          2.79         1.02 o                         
  -4   6   3        132.70        140.78         4.19 o                         
  -3   6   3        168.53        177.35         3.42 o                         
  -2   6   3        187.56        188.68         2.89 o                         
  -1   6   3        191.77        185.26         3.29 o                         
   0   6   3        147.97        153.16         3.17 o                         
   1   6   3        141.96        154.04         2.48 o                         
   2   6   3        110.15        118.48         2.21 o                         
   3   6   3         45.58         45.04         1.39 o                         
   4   6   3        208.51        189.04         3.33 o                         
   5   6   3         14.75         17.45         1.49 o                         
   6   6   3         35.50         36.24         2.85 o                         
  -5   7   3          8.33          6.64         1.37 o                         
  -4   7   3         64.90         60.50         2.67 o                         
  -3   7   3        119.36        109.78         2.61 o                         
  -2   7   3        100.36         92.57         1.86 o                         
  -1   7   3        387.56        364.49         4.88 o                         
   0   7   3        361.49        365.92         4.87 o                         
   1   7   3        109.55        113.76         2.79 o                         
   2   7   3         74.39         78.82         1.76 o                         
   3   7   3        138.12        139.20         4.29 o                         
   4   7   3         13.68         15.20         1.32 o                         
   5   7   3         11.48         12.39         3.05 o                         
   6   7   3         83.59         97.06         4.71 o                         
  -5   8   3          4.52          2.96         1.27 o                         
  -4   8   3          2.01          0.51         1.04 o                         
  -3   8   3        157.32        154.98         3.40 o                         
  -2   8   3         51.64         49.39         1.36 o                         
  -1   8   3         80.91         74.41         1.67 o                         
   0   8   3         87.72         83.30         1.73 o                         
   1   8   3        181.24        186.46         2.98 o                         
   2   8   3         35.75         38.02         1.72 o                         
   3   8   3        133.34        122.31         3.26 o                         
   4   8   3         93.34         87.14         2.89 o                         
   5   8   3        141.60        143.70         7.35 o                         
  -5   9   3         20.81         22.33         2.18 o                         
  -4   9   3         40.63         38.54         2.47 o                         
  -3   9   3         20.39         19.39         1.92 o                         
  -2   9   3         42.94         43.43         1.73 o                         
  -1   9   3         10.25         11.00         2.08 o                         
   0   9   3        312.26        307.85         6.12 o                         
   1   9   3        187.24        176.90         3.87 o                         
   2   9   3         13.02         12.70         2.23 o                         
   3   9   3        124.22        121.44         5.61 o                         
   4   9   3         23.56         23.48         1.68 o                         
   5   9   3         25.69         26.50         1.97 o                         
  -5  10   3          8.01          9.19         1.77 o                         
  -4  10   3          6.52          7.10         1.53 o                         
  -3  10   3          6.12          6.08         1.36 o                         
  -2  10   3         32.71         27.32         1.50 o                         
  -1  10   3          0.57          0.36         0.55 o                         
   0  10   3         27.30         28.51         1.55 o                         
   1  10   3         47.89         42.08         1.84 o                         
   2  10   3         84.77         85.65         2.67 o                         
   3  10   3        128.93        124.62         3.45 o                         
   4  10   3          2.92          3.49         1.12 o                         
   5  10   3         21.24         19.87         4.68 o                         
  -5  11   3         12.97         12.18         2.13 o                         
  -4  11   3         41.61         45.94         3.08 o                         
  -3  11   3          1.22          1.85         1.29 o                         
  -2  11   3         95.87         97.87         2.85 o                         
  -1  11   3         13.91         15.75         1.32 o                         
   0  11   3         64.23         66.25         2.35 o                         
   1  11   3         26.59         29.43         1.73 o                         
   2  11   3         13.26         12.89         1.30 o                         
   3  11   3         60.49         57.48         2.47 o                         
   4  11   3          4.96          3.47         1.18 o                         
  -4  12   3         85.25         92.00         4.36 o                         
  -3  12   3         24.17         24.65         2.37 o                         
  -2  12   3         25.98         28.68         3.29 o                         
  -1  12   3         11.06         10.49         1.27 o                         
   0  12   3         29.99         28.31         1.72 o                         
   1  12   3         49.42         42.63         2.07 o                         
   2  12   3          0.43          0.79         1.02 o                         
   3  12   3          8.02          5.42         1.24 o                         
   4  12   3          6.43          6.79         1.38 o                         
  -3  13   3         51.62         58.06         3.50 o                         
  -2  13   3         40.81         43.66         2.25 o                         
  -1  13   3         19.05         17.53         1.62 o                         
   0  13   3          8.55          6.36         1.23 o                         
   1  13   3         89.84        100.93         3.59 o                         
   2  13   3         41.14         43.80         2.62 o                         
   3  13   3         21.73         22.97         1.92 o                         
  -2  14   3         27.11         24.93         2.70 o                         
  -1  14   3          6.74          3.64         2.07 o                         
   0  14   3          4.21          3.18         1.27 o                         
   1  14   3         31.61         37.88         2.25 o                         
   2  14   3         54.76         55.33         2.67 o                         
  -2 -14   4         26.77         27.85         2.01 o                         
  -1 -14   4          8.89          9.84         2.20 o                         
   0 -14   4         44.78         48.31         3.23 o                         
   1 -14   4         44.47         45.03         3.21 o                         
  -3 -13   4         23.46         27.15         1.83 o                         
  -2 -13   4          6.48          7.32         2.75 o                         
  -1 -13   4         24.13         24.86         2.50 o                         
   0 -13   4         13.16         14.38         2.10 o                         
   1 -13   4         55.56         56.56         3.26 o                         
   2 -13   4         28.13         31.35         2.74 o                         
  -4 -12   4         10.70          8.29         1.48 o                         
  -3 -12   4         18.64         18.48         2.02 o                         
  -2 -12   4         27.31         31.78         5.17 o                         
  -1 -12   4         57.64         58.04         2.23 o                         
   0 -12   4         30.09         25.94         2.36 o                         
   1 -12   4         18.18         14.50         1.93 o                         
   2 -12   4          4.00          2.75         1.48 o                         
   3 -12   4          1.87          1.52         1.58 o                         
  -4 -11   4         53.09         52.87         2.46 o                         
  -3 -11   4         94.98        106.59         3.18 o                         
  -2 -11   4         17.63         17.25         1.41 o                         
  -1 -11   4         21.12         21.61         1.43 o                         
   0 -11   4         14.60          9.68         1.49 o                         
   1 -11   4        110.76        117.64         4.42 o                         
   2 -11   4         86.32         88.01         3.89 o                         
   3 -11   4         51.82         50.04         3.06 o                         
   4 -11   4          4.10          3.78         1.72 o                         
  -5 -10   4          3.36          3.28         1.20 o                         
  -4 -10   4         35.45         38.99         2.02 o                         
  -3 -10   4         14.79         13.63         1.28 o                         
  -2 -10   4        100.85         95.96         2.75 o                         
  -1 -10   4         49.54         52.95         2.21 o                         
   0 -10   4         12.95         16.52         1.81 o                         
   1 -10   4        157.06        156.64         5.02 o                         
   2 -10   4         26.20         25.87         2.15 o                         
   3 -10   4        158.37        173.12         5.53 o                         
   4 -10   4          5.77          5.70         1.16 o                         
  -5  -9   4         99.57        107.36         3.29 o                         
  -4  -9   4          8.96          8.17         1.17 o                         
  -3  -9   4         95.15         93.88         2.72 o                         
  -2  -9   4        369.56        366.76         7.72 o                         
  -1  -9   4        172.98        166.53         3.51 o                         
   0  -9   4         65.18         66.48         4.95 o                         
   1  -9   4         60.24         61.45         2.85 o                         
   2  -9   4         20.47         18.01         1.70 o                         
   3  -9   4        269.87        264.40         5.09 o                         
   4  -9   4         16.41         14.24         2.87 o                         
   5  -9   4         18.81         18.16         1.62 o                         
  -6  -8   4         38.38         38.08         2.24 o                         
  -5  -8   4         69.15         68.98         3.28 o                         
  -4  -8   4         66.82         65.96         2.32 o                         
  -3  -8   4         14.17         13.15         1.16 o                         
  -2  -8   4         32.49         29.63         1.43 o                         
  -1  -8   4         35.24         32.21         1.39 o                         
   0  -8   4         44.43         42.20         2.40 o                         
   1  -8   4        183.17        194.23         5.36 o                         
   2  -8   4        438.25        425.63         7.08 o                         
   3  -8   4          2.76          1.58         1.06 o                         
   4  -8   4         39.88         42.28         1.80 o                         
   5  -8   4          6.60          6.88         1.13 o                         
  -6  -7   4         31.86         32.39         1.97 o                         
  -5  -7   4         16.89         17.75         1.38 o                         
  -4  -7   4         17.23         17.53         1.27 o                         
  -3  -7   4        339.00        329.86        10.79 o                         
  -2  -7   4         52.23         47.50         1.77 o                         
  -1  -7   4         11.57         14.73         1.13 o                         
   0  -7   4        271.86        270.07         4.60 o                         
   1  -7   4        112.31        110.61         2.47 o                         
   2  -7   4         43.90         41.57         1.53 o                         
   3  -7   4        213.17        208.96         4.06 o                         
   4  -7   4        112.78        111.20         3.09 o                         
   5  -7   4        187.22        184.99         6.37 o                         
  -6  -6   4         67.59         73.25         2.70 o                         
  -5  -6   4        140.44        143.51         3.57 o                         
  -4  -6   4         49.20         40.70         2.48 o                         
  -3  -6   4        304.77        316.03         5.51 o                         
  -2  -6   4         35.74         34.42         1.58 o                         
  -1  -6   4         33.39         36.41         1.28 o                         
   0  -6   4         31.41         31.96         0.90 o                         
   1  -6   4        171.02        186.22         3.43 o                         
   2  -6   4        318.13        308.31         5.26 o                         
   3  -6   4         39.16         36.67         1.46 o                         
   4  -6   4         38.73         37.90         1.65 o                         
   5  -6   4        135.41        143.46         5.22 o                         
   6  -6   4         42.64         44.37         3.14 o                         
  -6  -5   4         20.21         20.90         1.61 o                         
  -5  -5   4        140.20        125.95         3.28 o                         
  -4  -5   4        112.23        105.50         3.64 o                         
  -3  -5   4        491.40        513.77         7.95 o                         
  -2  -5   4        196.13        183.00         3.46 o                         
  -1  -5   4        220.22        220.64         3.01 o                         
   0  -5   4        742.65        773.84         9.49 o                         
   1  -5   4        190.48        185.87         2.57 o                         
   2  -5   4        169.21        164.10         4.85 o                         
   3  -5   4        228.44        228.03         4.16 o                         
   4  -5   4         11.65         10.96         1.00 o                         
   5  -5   4         39.39         36.63         2.65 o                         
   6  -5   4          1.04          0.91         1.28 o                         
  -6  -4   4         51.39         43.10         2.88 o                         
  -5  -4   4         16.05         11.05         1.16 o                         
  -4  -4   4         73.46         73.68         1.76 o                         
  -3  -4   4         71.41         72.81         1.62 o                         
  -2  -4   4        369.41        358.59         3.89 o                         
  -1  -4   4       1335.18       1436.12        26.23 o                         
   0  -4   4        151.18        158.64         2.25 o                         
   1  -4   4        479.24        492.20         5.75 o                         
   2  -4   4         57.15         61.71         2.02 o                         
   3  -4   4          2.13          0.46         0.50 o                         
   4  -4   4         52.05         52.47         1.74 o                         
   5  -4   4         58.66         60.49         3.24 o                         
   6  -4   4         28.95         26.31         2.59 o                         
  -7  -3   4         26.96         29.46         1.98 o                         
  -6  -3   4          8.47          7.74         0.95 o                         
  -5  -3   4        253.25        233.38         3.75 o                         
  -4  -3   4          4.49          4.06         0.75 o                         
  -3  -3   4         30.57         32.70         1.08 o                         
  -2  -3   4        302.18        297.34         3.34 o                         
  -1  -3   4        398.75        417.50         5.69 o                         
   0  -3   4        400.99        422.12         4.19 o                         
   1  -3   4          0.24          0.61         0.21 o                         
   2  -3   4         65.92         68.64         1.68 o                         
   3  -3   4        194.03        202.27         3.77 o                         
   4  -3   4          2.06          3.57         1.03 o                         
   5  -3   4         11.63         11.68         1.73 o                         
   6  -3   4          3.42          1.84         1.46 o                         
  -7  -2   4         35.84         35.79         2.95 o                         
  -6  -2   4         37.03         33.50         1.81 o                         
  -5  -2   4          6.26          4.86         0.77 o                         
  -4  -2   4         23.61         25.19         1.07 o                         
  -3  -2   4         76.85         64.22         2.58 o                         
  -2  -2   4        179.52        171.91         5.08 o                         
  -1  -2   4        239.81        259.37         4.07 o                         
   0  -2   4        500.60        518.24         7.39 o                         
   1  -2   4        433.87        464.02         5.37 o                         
   2  -2   4        101.69        116.00         4.19 o                         
   3  -2   4        752.10        790.09        11.22 o                         
   4  -2   4         63.18         64.45         2.94 o                         
   5  -2   4        165.27        154.90         5.44 o                         
   6  -2   4        120.29        133.36         5.34 o                         
  -7  -1   4         21.70         25.71         2.58 o                         
  -6  -1   4          6.23          5.73         0.86 o                         
  -5  -1   4         56.13         52.50         1.59 o                         
  -4  -1   4        110.35        110.39         3.83 o                         
  -3  -1   4         95.55         91.61         2.18 o                         
  -2  -1   4         41.47         38.93         1.21 o                         
  -1  -1   4         29.04         28.99         0.98 o                         
   0  -1   4       2030.38       2084.32        27.87 o                         
   1  -1   4        395.65        404.94         5.96 o                         
   2  -1   4         29.33         30.12         1.05 o                         
   3  -1   4         58.25         60.19         4.19 o                         
   4  -1   4        127.25        129.14         4.38 o                         
   5  -1   4         78.16         83.46         3.69 o                         
   6  -1   4         11.47         14.25         2.08 o                         
  -7   0   4         53.46         55.75         2.41 o                         
  -6   0   4         40.38         37.95         3.04 o                         
  -5   0   4         17.58         20.56         1.97 o                         
  -4   0   4        554.76        544.77        12.06 o                         
  -3   0   4         70.24         62.34         1.73 o                         
  -2   0   4         18.44         20.67         1.71 o                         
  -1   0   4        365.95        340.18         5.78 o                         
   0   0   4        516.04        529.75         7.59 o                         
   1   0   4       2779.80       2861.70        38.04 o                         
   2   0   4         35.63         37.60         0.96 o                         
   3   0   4          4.46          3.21         0.81 o                         
   4   0   4         66.02         63.29         2.88 o                         
   5   0   4         64.35         67.19         3.21 o                         
   6   0   4         25.54         25.44         2.49 o                         
  -7   1   4         21.66         24.14         2.27 o                         
  -4   1   4        110.24        110.22         3.84 o                         
  -3   1   4         95.65         95.71         1.93 o                         
  -2   1   4         41.35         38.33         0.84 o                         
  -1   1   4         29.06         29.01         1.00 o                         
   0   1   4       2030.99       2080.13        22.93 o                         
   1   1   4        395.39        405.60         4.91 o                         
   2   1   4         29.24         29.80         1.55 o                         
   3   1   4         58.47         56.06         2.43 o                         
   4   1   4        127.19        127.09         4.30 o                         
   5   1   4         78.35         82.06         3.57 o                         
   6   1   4         11.56         11.84         1.87 o                         
  -7   2   4         35.90         34.72         2.03 o                         
  -3   2   4         76.92         66.50         1.35 o                         
  -2   2   4        179.71        177.54         2.50 o                         
  -1   2   4        239.32        251.14         2.78 o                         
   0   2   4        500.07        502.26         9.31 o                         
   1   2   4        434.97        462.35         7.14 o                         
   2   2   4        101.72        109.29         2.46 o                         
   3   2   4        751.91        758.87        16.56 o                         
   4   2   4         63.24         61.59         2.79 o                         
   5   2   4        165.11        163.41         5.29 o                         
   6   2   4        120.35        119.87         4.78 o                         
  -3   3   4         30.72         35.89         1.19 o                         
  -2   3   4        302.12        304.88         3.82 o                         
  -1   3   4        398.53        423.12         5.14 o                         
   0   3   4        401.61        412.42         9.86 o                         
   1   3   4          0.25          0.14         0.37 o                         
   2   3   4         65.90         70.33         1.89 o                         
   3   3   4        193.93        190.24         3.89 o                         
   4   3   4          2.04          2.10         0.87 o                         
   5   3   4         11.65          9.45         1.53 o                         
   6   3   4          3.35          5.04         1.43 o                         
  -3   4   4         71.55         73.09         1.87 o                         
  -2   4   4        369.84        363.42         4.59 o                         
  -1   4   4       1336.01       1424.50        18.19 o                         
   0   4   4        150.89        157.07         2.40 o                         
   1   4   4        479.43        490.79         7.79 o                         
   2   4   4         57.21         61.43         1.81 o                         
   3   4   4          2.16          1.83         0.65 o                         
   4   4   4         51.97         50.96         3.58 o                         
   5   4   4         58.73         64.00         3.05 o                         
   6   4   4         28.94         27.88         2.46 o                         
  -3   5   4        490.56        496.47         8.38 o                         
  -2   5   4        196.28        183.56         2.74 o                         
  -1   5   4        220.34        222.68         3.14 o                         
   0   5   4        742.72        774.82         9.29 o                         
   1   5   4        190.22        185.81         2.90 o                         
   2   5   4        169.16        164.48         4.42 o                         
   3   5   4        228.36        222.18         6.76 o                         
   4   5   4         11.65         11.64         2.52 o                         
   5   5   4         39.31         42.82         2.54 o                         
  -4   6   4         49.17         41.25         2.15 o                         
  -3   6   4        304.81        310.11         5.46 o                         
  -2   6   4         35.66         32.23         1.01 o                         
  -1   6   4         33.60         37.99         1.07 o                         
   0   6   4         31.40         31.76         1.00 o                         
   1   6   4        171.10        187.14         4.19 o                         
   2   6   4        317.60        319.24         4.59 o                         
   3   6   4         39.02         38.72         1.36 o                         
   4   6   4         38.88         35.93         1.44 o                         
   5   6   4        135.21        133.43         3.75 o                         
   6   6   4         42.75         45.38         3.24 o                         
  -4   7   4         17.24         19.95         1.72 o                         
  -3   7   4        339.15        335.00         8.05 o                         
  -2   7   4         52.23         48.56         2.12 o                         
  -1   7   4         11.54         12.47         0.75 o                         
   0   7   4        271.70        282.46         4.00 o                         
   1   7   4        112.81        112.08         2.25 o                         
   2   7   4         43.93         43.05         1.38 o                         
   3   7   4        213.16        204.94         3.55 o                         
   4   7   4        112.62        113.81         5.06 o                         
   5   7   4        186.93        186.90         4.71 o                         
  -4   8   4         66.69         71.85         3.05 o                         
  -3   8   4         14.17         13.06         1.48 o                         
  -2   8   4         32.49         30.77         1.16 o                         
  -1   8   4         35.37         32.06         1.11 o                         
   0   8   4         44.45         47.48         2.35 o                         
   1   8   4        182.97        186.84         4.90 o                         
   2   8   4        438.12        446.38         6.10 o                         
   3   8   4          2.76          2.20         0.84 o                         
   4   8   4         39.84         37.94         2.03 o                         
   5   8   4          6.58          5.40         2.20 o                         
  -4   9   4          8.98          4.65         1.37 o                         
  -3   9   4         95.10         94.60         3.67 o                         
  -2   9   4        368.96        366.14         7.14 o                         
  -1   9   4        173.02        166.45         2.91 o                         
   0   9   4         64.82         66.70         1.67 o                         
   1   9   4         60.13         58.61         1.59 o                         
   2   9   4         20.36         14.56         1.88 o                         
   3   9   4        269.42        273.98         5.63 o                         
   4   9   4         16.54         16.00         1.49 o                         
   5   9   4         18.78         17.16         3.67 o                         
  -4  10   4         35.49         39.50         2.72 o                         
  -3  10   4         14.80         14.62         1.70 o                         
  -2  10   4        100.68         96.64         2.71 o                         
  -1  10   4         49.61         50.18         1.55 o                         
   0  10   4         12.97         17.58         1.22 o                         
   1  10   4        157.13        153.35         3.72 o                         
   2  10   4         26.21         25.92         1.60 o                         
   3  10   4        158.38        168.40         4.24 o                         
   4  10   4          5.81          4.30         1.19 o                         
  -4  11   4         53.09         57.08         3.22 o                         
  -3  11   4         94.91        100.68         4.23 o                         
  -2  11   4         17.61         17.01         1.91 o                         
  -1  11   4         21.16         24.14         1.78 o                         
   0  11   4         14.52         10.17         1.20 o                         
   1  11   4        110.85        115.19         4.12 o                         
   2  11   4         86.19         85.18         2.85 o                         
   3  11   4         51.93         55.21         2.44 o                         
   4  11   4          4.16          2.06         1.22 o                         
  -4  12   4         10.79         11.54         1.88 o                         
  -3  12   4         18.61         20.37         2.31 o                         
  -2  12   4         27.22         30.75         2.65 o                         
  -1  12   4         57.58         59.33         2.38 o                         
   0  12   4         30.08         26.51         1.73 o                         
   1  12   4         18.20         17.80         1.56 o                         
   2  12   4          4.03          3.27         1.41 o                         
   3  12   4          1.88          0.92         1.39 o                         
  -3  13   4         23.55         23.23         2.55 o                         
  -2  13   4          6.56          2.61         1.50 o                         
  -1  13   4         24.18         22.71         2.14 o                         
   0  13   4         13.21         15.29         1.99 o                         
   1  13   4         55.55         59.45         2.60 o                         
   2  13   4         28.16         29.31         2.05 o                         
  -2  14   4         26.78         29.87         2.96 o                         
  -1  14   4          8.92          7.62         1.40 o                         
   0  14   4         44.86         45.49         2.45 o                         
   1  14   4         44.55         42.19         2.32 o                         
  -2 -13   5          6.52          5.81         1.34 o                         
  -1 -13   5         17.92         17.35         2.35 o                         
   0 -13   5         36.32         34.13         2.72 o                         
   1 -13   5         16.58         15.75         2.19 o                         
   2 -13   5         10.44          9.59         1.81 o                         
  -3 -12   5          4.34          3.05         1.18 o                         
  -2 -12   5          5.39          3.31         2.25 o                         
  -1 -12   5         57.36         63.02         3.45 o                         
   0 -12   5         12.70         12.98         1.93 o                         
   1 -12   5        142.66        151.94         5.44 o                         
   2 -12   5         12.06         12.95         2.04 o                         
   3 -12   5         14.25         14.71         2.19 o                         
  -4 -11   5         71.34         76.52         5.68 o                         
  -3 -11   5          4.34          5.73         1.18 o                         
  -2 -11   5         99.82         99.69         4.24 o                         
  -1 -11   5         30.87         24.93         2.26 o                         
   0 -11   5         24.07         24.72         2.16 o                         
   1 -11   5        203.21        219.83         6.65 o                         
   2 -11   5         50.99         52.24         2.96 o                         
   3 -11   5          8.14          7.18         1.79 o                         
  -5 -10   5          1.22          0.28         1.02 o                         
  -4 -10   5         20.18         18.94         1.60 o                         
  -3 -10   5         32.59         28.36         2.20 o                         
  -2 -10   5        153.31        152.24         3.68 o                         
  -1 -10   5         40.51         41.12         1.80 o                         
   0 -10   5          7.75          8.69         1.56 o                         
   1 -10   5         76.67         79.51         3.44 o                         
   2 -10   5         68.93         69.68         3.32 o                         
   3 -10   5          8.06          7.50         1.56 o                         
   4 -10   5          5.23          6.42         1.74 o                         
  -5  -9   5          0.14          1.03         1.11 o                         
  -4  -9   5         13.51         12.31         1.71 o                         
  -3  -9   5         30.87         29.52         1.64 o                         
  -2  -9   5        385.68        363.47        11.02 o                         
  -1  -9   5         53.10         50.75         2.00 o                         
   0  -9   5         14.74         10.09         1.40 o                         
   1  -9   5          0.33          0.87         1.02 o                         
   2  -9   5        131.59        125.67         4.38 o                         
   3  -9   5         96.69         97.24         2.71 o                         
   4  -9   5         17.24         16.22         1.45 o                         
  -5  -8   5         11.63          9.19         1.34 o                         
  -4  -8   5         14.02         12.64         1.26 o                         
  -3  -8   5          8.65          8.12         1.89 o                         
  -2  -8   5         84.66         83.06         4.30 o                         
  -1  -8   5         33.90         30.72         1.44 o                         
   0  -8   5         63.32         57.03         2.70 o                         
   1  -8   5         36.43         32.79         2.11 o                         
   2  -8   5          1.21          1.70         0.70 o                         
   3  -8   5         65.98         66.99         2.19 o                         
   4  -8   5         39.30         46.04         2.01 o                         
   5  -8   5          1.45          2.85         1.61 o                         
  -6  -7   5         15.25         16.35         1.74 o                         
  -5  -7   5          2.47          4.50         1.04 o                         
  -4  -7   5         71.14         66.71         2.31 o                         
  -3  -7   5         72.17         74.29         4.70 o                         
  -2  -7   5        171.68        169.81         3.55 o                         
  -1  -7   5        285.70        276.57         6.63 o                         
   0  -7   5          3.08          3.16         0.60 o                         
   1  -7   5        299.28        293.94         5.15 o                         
   2  -7   5        162.78        153.11         3.33 o                         
   3  -7   5         25.43         27.83         1.41 o                         
   4  -7   5         25.49         27.16         1.56 o                         
   5  -7   5         88.08        107.89         4.68 o                         
  -6  -6   5         21.10         20.12         2.56 o                         
  -5  -6   5         56.43         47.97         2.11 o                         
  -4  -6   5         70.30         72.60         3.58 o                         
  -3  -6   5         83.60         87.23         4.39 o                         
  -2  -6   5         32.67         29.21         1.60 o                         
  -1  -6   5         14.20         14.05         0.90 o                         
   0  -6   5         89.57         90.34         1.68 o                         
   1  -6   5        184.30        183.73         3.49 o                         
   2  -6   5        374.71        372.96         6.17 o                         
   3  -6   5         27.25         26.47         1.35 o                         
   4  -6   5         18.38         17.54         1.91 o                         
   5  -6   5         93.64         92.80         4.38 o                         
  -6  -5   5         19.43         17.41         1.57 o                         
  -5  -5   5         69.36         67.16         2.46 o                         
  -4  -5   5         19.20         16.80         1.26 o                         
  -3  -5   5        201.10        193.34         3.88 o                         
  -2  -5   5          7.51          6.01         0.76 o                         
  -1  -5   5         54.45         54.76         1.26 o                         
   0  -5   5         44.41         47.07         1.12 o                         
   1  -5   5         17.25         14.09         1.35 o                         
   2  -5   5        263.28        258.24         4.53 o                         
   3  -5   5         76.71         75.41         2.08 o                         
   4  -5   5          3.30          1.22         1.16 o                         
   5  -5   5        156.91        167.60         6.03 o                         
   6  -5   5         56.91         56.31         3.71 o                         
  -6  -4   5         41.16         44.93         2.21 o                         
  -5  -4   5         20.94         16.71         1.09 o                         
  -4  -4   5         46.14         45.21         2.18 o                         
  -3  -4   5         23.19         23.31         1.64 o                         
  -2  -4   5         63.46         61.38         1.18 o                         
  -1  -4   5         81.46         79.53         1.29 o                         
   0  -4   5          2.64          0.76         0.34 o                         
   1  -4   5         89.86         84.28         1.96 o                         
   2  -4   5         30.53         26.55         1.15 o                         
   3  -4   5        369.01        381.41         6.47 o                         
   4  -4   5         42.71         43.19         2.62 o                         
   5  -4   5          8.10          9.03         1.72 o                         
   6  -4   5          8.81          9.73         1.92 o                         
  -6  -3   5         71.66         68.80         2.06 o                         
  -5  -3   5        184.46        195.11         4.82 o                         
  -4  -3   5          8.22          8.95         0.83 o                         
  -3  -3   5        429.42        424.88         4.76 o                         
  -2  -3   5        301.80        287.95         3.32 o                         
  -1  -3   5        125.77        126.54         1.72 o                         
   0  -3   5        477.57        495.40        11.03 o                         
   1  -3   5         87.27         96.10         2.07 o                         
   2  -3   5        112.55        110.89         4.70 o                         
   3  -3   5        329.30        311.81         8.13 o                         
   4  -3   5        216.18        215.30         6.48 o                         
   5  -3   5         27.53         27.37         2.24 o                         
   6  -3   5         20.05         22.94         2.49 o                         
  -6  -2   5         26.38         22.00         1.91 o                         
  -5  -2   5         40.10         36.92         1.43 o                         
  -4  -2   5          6.55          5.11         1.14 o                         
  -3  -2   5         29.72         29.36         1.23 o                         
  -2  -2   5        416.75        404.92         6.33 o                         
  -1  -2   5       1013.70       1059.38        14.79 o                         
   0  -2   5        192.73        201.61         3.50 o                         
   1  -2   5        167.23        170.63         3.25 o                         
   2  -2   5         23.41         26.87         1.02 o                         
   3  -2   5        301.13        288.26         7.54 o                         
   4  -2   5        133.31        135.64         4.84 o                         
   5  -2   5          2.32          1.90         1.31 o                         
   6  -2   5          7.33          8.78         1.98 o                         
  -7  -1   5          2.04          0.87         1.05 o                         
  -6  -1   5          5.16          5.60         0.93 o                         
  -5  -1   5         38.18         42.38         2.64 o                         
  -4  -1   5        181.32        194.42         5.66 o                         
  -3  -1   5         58.33         52.70         1.69 o                         
  -2  -1   5        119.69        116.77         2.45 o                         
  -1  -1   5          5.91          8.22         0.66 o                         
   0  -1   5        600.92        612.55        18.06 o                         
   1  -1   5        415.79        436.68         6.50 o                         
   2  -1   5        166.77        154.06         2.73 o                         
   3  -1   5         22.75         26.96         1.86 o                         
   4  -1   5        225.05        221.50         6.49 o                         
   5  -1   5         47.06         45.65         2.81 o                         
   6  -1   5         10.10         12.68         2.09 o                         
  -7   0   5         56.18         65.99         2.72 o                         
  -6   0   5         20.79         20.22         2.12 o                         
  -5   0   5          2.78          2.50         1.19 o                         
  -4   0   5        328.15        319.96         8.10 o                         
  -3   0   5          5.09          6.03         0.74 o                         
  -2   0   5        104.90        100.28         3.63 o                         
  -1   0   5         36.01         28.83         1.08 o                         
   0   0   5       1549.79       1675.44        37.02 o                         
   1   0   5        232.64        264.39         4.17 o                         
   2   0   5         48.71         48.27         2.21 o                         
   3   0   5          2.97          2.97         0.91 o                         
   4   0   5        131.21        128.24         4.51 o                         
   5   0   5         11.91         12.19         1.78 o                         
   6   0   5         29.46         34.17         2.85 o                         
  -7   1   5          2.01          2.48         1.32 o                         
  -5   1   5         38.29         40.67         2.63 o                         
  -4   1   5        181.12        185.50         5.56 o                         
  -3   1   5         58.22         56.95         2.62 o                         
  -2   1   5        119.35        115.60         2.50 o                         
  -1   1   5          5.83          8.34         0.49 o                         
   0   1   5        601.44        600.76         7.14 o                         
   1   1   5        415.75        436.47         6.41 o                         
   2   1   5        166.93        143.73         4.40 o                         
   3   1   5         22.57         25.13         1.71 o                         
   4   1   5        224.76        216.38         6.35 o                         
   5   1   5         47.01         46.20         2.75 o                         
   6   1   5         10.09          9.13         1.89 o                         
  -4   2   5          6.53          5.45         1.12 o                         
  -3   2   5         29.85         27.31         1.39 o                         
  -2   2   5        416.66        405.88         5.09 o                         
  -1   2   5       1014.73       1061.43        12.42 o                         
   0   2   5        192.84        203.70         2.79 o                         
   1   2   5        167.28        172.69         3.31 o                         
   2   2   5         23.47         27.02         1.24 o                         
   3   2   5        301.44        292.70         7.48 o                         
   4   2   5        133.08        135.48         4.57 o                         
   5   2   5          2.36          1.86         1.18 o                         
   6   2   5          7.33          7.35         1.73 o                         
  -3   3   5        429.38        440.81        10.20 o                         
  -2   3   5        301.19        288.63         4.73 o                         
  -1   3   5        126.12        127.72         1.94 o                         
   0   3   5        476.44        501.30         6.19 o                         
   1   3   5         87.23         94.79         2.61 o                         
   2   3   5        112.60        107.43         2.59 o                         
   3   3   5        329.24        322.04         5.78 o                         
   4   3   5        216.40        204.45         6.06 o                         
   5   3   5         27.60         31.19         2.31 o                         
   6   3   5         20.02         23.55         2.43 o                         
  -3   4   5         23.13         20.19         1.79 o                         
  -2   4   5         63.21         60.76         1.65 o                         
  -1   4   5         81.46         82.28         1.51 o                         
   0   4   5          2.63          0.90         0.36 o                         
   1   4   5         89.92         81.31         2.10 o                         
   2   4   5         30.70         28.28         1.36 o                         
   3   4   5        368.88        372.85         6.62 o                         
   4   4   5         42.77         44.97         2.56 o                         
   5   4   5          8.10          8.51         1.59 o                         
   6   4   5          8.74         13.28         1.99 o                         
  -3   5   5        200.65        188.84         5.71 o                         
  -2   5   5          7.48          7.41         0.74 o                         
  -1   5   5         54.45         56.32         1.28 o                         
   0   5   5         44.53         46.72         1.23 o                         
   1   5   5         17.27         14.58         1.32 o                         
   2   5   5        263.10        256.48         3.94 o                         
   3   5   5         76.81         69.81         2.77 o                         
   4   5   5          3.28          5.13         0.98 o                         
   5   5   5        156.90        166.26         5.55 o                         
  -3   6   5         83.57         86.62         2.28 o                         
  -2   6   5         32.79         30.44         1.33 o                         
  -1   6   5         14.19         14.40         0.77 o                         
   0   6   5         89.62         89.82         1.81 o                         
   1   6   5        184.33        179.40         3.34 o                         
   2   6   5        374.71        372.38         5.32 o                         
   3   6   5         27.18         25.20         1.19 o                         
   4   6   5         18.38         18.99         1.18 o                         
   5   6   5         93.51         96.43         4.38 o                         
  -3   7   5         71.82         75.74         2.22 o                         
  -2   7   5        171.43        171.38         3.56 o                         
  -1   7   5        285.25        265.01         5.46 o                         
   0   7   5          3.12          4.01         0.59 o                         
   1   7   5        298.98        304.46         4.45 o                         
   2   7   5        162.82        167.31         3.01 o                         
   3   7   5         25.36         25.07         1.27 o                         
   4   7   5         25.35         25.59         1.78 o                         
   5   7   5         88.06         98.69         5.72 o                         
  -3   8   5          8.66          8.55         0.98 o                         
  -2   8   5         84.70         84.76         2.39 o                         
  -1   8   5         34.12         32.71         1.19 o                         
   0   8   5         63.31         59.49         1.65 o                         
   1   8   5         36.67         33.74         1.27 o                         
   2   8   5          1.19          0.72         0.61 o                         
   3   8   5         65.71         62.76         2.42 o                         
   4   8   5         39.34         41.41         2.18 o                         
   5   8   5          1.48          0.39         1.12 o                         
  -3   9   5         30.90         30.89         1.64 o                         
  -2   9   5        385.78        369.47        11.63 o                         
  -1   9   5         53.22         48.33         2.29 o                         
   0   9   5         14.75         13.26         0.91 o                         
   1   9   5          0.31          0.51         0.59 o                         
   2   9   5        131.46        128.22         3.37 o                         
   3   9   5         96.50         96.86         3.77 o                         
   4   9   5         17.22         16.26         1.59 o                         
  -3  10   5         32.69         29.05         2.27 o                         
  -2  10   5        153.59        153.68         4.81 o                         
  -1  10   5         40.65         45.88         1.84 o                         
   0  10   5          7.82         10.11         0.89 o                         
   1  10   5         76.51         75.17         2.53 o                         
   2  10   5         68.97         66.46         2.50 o                         
   3  10   5          8.01          6.95         1.23 o                         
   4  10   5          5.28          7.38         1.36 o                         
  -3  11   5          4.34          5.32         1.62 o                         
  -2  11   5         99.81         96.66         2.94 o                         
  -1  11   5         30.83         29.21         1.63 o                         
   0  11   5         24.08         23.40         1.76 o                         
   1  11   5        203.36        222.73         6.32 o                         
   2  11   5         50.91         50.16         2.27 o                         
   3  11   5          8.19          7.34         1.36 o                         
  -3  12   5          4.33          5.67         1.71 o                         
  -2  12   5          5.38          3.68         1.10 o                         
  -1  12   5         57.44         58.90         3.50 o                         
   0  12   5         12.65         10.77         1.29 o                         
   1  12   5        142.75        150.69         4.03 o                         
   2  12   5         11.99         12.92         1.50 o                         
   3  12   5         14.31         13.16         2.34 o                         
  -2  13   5          6.47          3.62         1.86 o                         
  -1  13   5         17.89         13.59         2.31 o                         
   0  13   5         36.44         32.60         2.08 o                         
   1  13   5         16.54         16.16         1.68 o                         
   2  13   5         10.41         12.12         1.54 o                         
   0  14   5         61.91         62.58         4.05 o                         
  -1 -13   6         25.35         27.55         2.85 o                         
   0 -13   6         14.67         16.99         2.51 o                         
   1 -13   6        161.65        192.18         6.63 o                         
  -3 -12   6          2.45          3.98         1.29 o                         
  -2 -12   6         69.29         68.02         3.85 o                         
  -1 -12   6         26.83         31.95         2.68 o                         
   0 -12   6         77.88         85.80         4.12 o                         
   1 -12   6         32.12         29.57         2.69 o                         
   2 -12   6          6.63          4.32         1.82 o                         
  -4 -11   6         26.55         27.28         2.59 o                         
  -3 -11   6        102.57        107.09         3.35 o                         
  -2 -11   6          7.74          6.06         1.19 o                         
  -1 -11   6         13.15         14.38         1.99 o                         
   0 -11   6         66.65         65.66         3.54 o                         
   1 -11   6         30.70         28.72         2.38 o                         
   2 -11   6          5.90          5.60         1.62 o                         
   3 -11   6          2.56          3.25         1.64 o                         
  -4 -10   6         50.44         50.35         2.41 o                         
  -3 -10   6         33.24         35.57         2.92 o                         
  -2 -10   6         15.13         15.06         1.32 o                         
  -1 -10   6          5.94          7.54         1.46 o                         
   0 -10   6          1.75          3.64         1.41 o                         
   1 -10   6         47.67         43.78         2.67 o                         
   2 -10   6          3.58          4.08         1.51 o                         
   3 -10   6         24.43         31.95         2.60 o                         
  -5  -9   6         17.52         17.23         2.19 o                         
  -4  -9   6         72.35         68.72         2.64 o                         
  -3  -9   6          1.17          0.47         0.89 o                         
  -2  -9   6        100.31         92.51         2.81 o                         
  -1  -9   6         69.85         67.54         3.33 o                         
   0  -9   6         33.52         32.60         2.24 o                         
   1  -9   6         61.18         61.30         3.08 o                         
   2  -9   6         92.90         93.12         3.71 o                         
   3  -9   6         19.12         22.29         2.22 o                         
   4  -9   6          2.50          1.74         1.54 o                         
  -5  -8   6          4.72          6.74         1.96 o                         
  -4  -8   6         13.54         13.55         1.33 o                         
  -3  -8   6         48.81         43.29         1.94 o                         
  -2  -8   6         69.78         63.61         2.15 o                         
  -1  -8   6        162.53        159.03         5.30 o                         
   0  -8   6         88.33         95.02         3.61 o                         
   1  -8   6         28.06         30.56         2.15 o                         
   2  -8   6         58.94         53.36         2.74 o                         
   3  -8   6         14.47         12.46         1.21 o                         
   4  -8   6         34.66         31.39         2.58 o                         
  -5  -7   6         31.34         36.85         2.06 o                         
  -4  -7   6         15.54         14.82         1.28 o                         
  -3  -7   6         26.29         25.59         1.52 o                         
  -2  -7   6        417.30        401.23         6.76 o                         
  -1  -7   6          1.21         -0.09         1.02 o                         
   0  -7   6        165.13        167.85         5.00 o                         
   1  -7   6         18.84         20.44         1.64 o                         
   2  -7   6         44.61         44.34         2.03 o                         
   3  -7   6        202.32        219.50         6.04 o                         
   4  -7   6          2.23          2.72         1.42 o                         
   5  -7   6         55.81         57.19         3.60 o                         
  -6  -6   6         63.83         68.33         2.87 o                         
  -5  -6   6         24.65         20.66         1.57 o                         
  -4  -6   6         29.03         26.96         1.62 o                         
  -3  -6   6        133.30        131.37         3.20 o                         
  -2  -6   6         27.58         23.31         1.32 o                         
  -1  -6   6         89.89         86.01         2.18 o                         
   0  -6   6        615.65        611.11         9.37 o                         
   1  -6   6        226.82        218.05         4.12 o                         
   2  -6   6        295.61        308.04         5.41 o                         
   3  -6   6         44.97         48.09         2.14 o                         
   4  -6   6         23.66         25.38         2.27 o                         
   5  -6   6         37.04         37.46         3.08 o                         
  -6  -5   6         16.29         16.60         4.06 o                         
  -5  -5   6        144.98        149.52         3.86 o                         
  -4  -5   6         42.28         42.37         1.91 o                         
  -3  -5   6        184.50        182.08         3.06 o                         
  -2  -5   6        405.63        405.16         6.57 o                         
  -1  -5   6         12.04         10.74         0.66 o                         
   0  -5   6        238.68        226.30         4.16 o                         
   1  -5   6        215.33        210.95         3.95 o                         
   2  -5   6         29.07         28.18         1.29 o                         
   3  -5   6         86.19         89.29         3.64 o                         
   4  -5   6         79.59         73.06         3.58 o                         
   5  -5   6        130.12        144.91         5.64 o                         
  -6  -4   6         72.04         77.25         2.94 o                         
  -5  -4   6         16.50         15.39         1.12 o                         
  -4  -4   6        154.51        155.62         2.89 o                         
  -3  -4   6        238.04        236.08         3.62 o                         
  -2  -4   6        523.69        536.29         5.68 o                         
  -1  -4   6        288.12        289.84         3.35 o                         
   0  -4   6        120.92        120.86         2.04 o                         
   1  -4   6        255.23        246.32         5.43 o                         
   2  -4   6        219.87        214.44         6.60 o                         
   3  -4   6        116.05        106.96         4.02 o                         
   4  -4   6         79.66         73.76         3.56 o                         
   5  -4   6         34.30         35.10         2.73 o                         
  -6  -3   6         14.04         12.82         1.20 o                         
  -5  -3   6         24.81         24.87         1.34 o                         
  -4  -3   6         38.28         36.96         2.21 o                         
  -3  -3   6        189.13        176.46         2.51 o                         
  -2  -3   6        371.79        376.89         6.11 o                         
  -1  -3   6         74.80         74.43         1.96 o                         
   0  -3   6        187.86        189.54         4.30 o                         
   1  -3   6        116.59        114.42         2.44 o                         
   2  -3   6        411.90        412.67         6.45 o                         
   3  -3   6        248.38        246.52         6.89 o                         
   4  -3   6        209.70        204.61         6.41 o                         
   5  -3   6         21.16         21.50         2.43 o                         
  -6  -2   6         35.76         37.82         1.65 o                         
  -5  -2   6         54.03         55.19         1.80 o                         
  -4  -2   6         46.16         38.18         2.51 o                         
  -3  -2   6         53.93         55.72         1.78 o                         
  -2  -2   6         89.59         87.19         2.15 o                         
  -1  -2   6        302.38        293.68         4.90 o                         
   0  -2   6        413.39        420.03         6.51 o                         
   1  -2   6        365.58        356.56         8.15 o                         
   2  -2   6        161.32        148.95         4.65 o                         
   3  -2   6         49.28         49.82         2.61 o                         
   4  -2   6        152.23        150.76         5.27 o                         
   5  -2   6         61.48         67.46         3.62 o                         
  -6  -1   6          4.85          4.09         0.91 o                         
  -5  -1   6         44.56         39.57         2.81 o                         
  -4  -1   6        109.70         96.93         2.68 o                         
  -3  -1   6          2.00          1.53         0.61 o                         
  -2  -1   6        111.49        106.86         2.47 o                         
  -1  -1   6        334.58        332.40        12.17 o                         
   0  -1   6        127.00        131.67         2.97 o                         
   1  -1   6        196.54        186.24         3.33 o                         
   2  -1   6        169.50        171.86         5.12 o                         
   3  -1   6        141.12        130.61         4.43 o                         
   4  -1   6         23.82         18.52         1.84 o                         
   5  -1   6         20.33         20.22         2.11 o                         
   6  -1   6         19.66         20.17         2.40 o                         
  -6   0   6         73.68         74.64         3.98 o                         
  -5   0   6        151.16        154.62         5.39 o                         
  -4   0   6        139.10        135.01         3.25 o                         
  -3   0   6        132.54        125.88         2.90 o                         
  -2   0   6          9.56          8.32         0.78 o                         
  -1   0   6        277.51        257.29         4.40 o                         
   0   0   6        494.14        507.57         7.61 o                         
   1   0   6         71.08         65.41         1.58 o                         
   2   0   6          5.13          4.78         1.09 o                         
   3   0   6          1.76          1.97         0.96 o                         
   4   0   6          0.47          2.43         1.07 o                         
   5   0   6         43.01         37.24         2.70 o                         
   6   0   6         12.17          8.24         2.04 o                         
  -5   1   6         44.54         48.97         2.97 o                         
  -4   1   6        109.89        102.36         2.77 o                         
  -3   1   6          1.99          1.00         0.60 o                         
  -2   1   6        111.77        111.62         6.79 o                         
  -1   1   6        333.98        342.22         4.36 o                         
   0   1   6        127.03        129.72         3.28 o                         
   1   1   6        196.20        186.79         5.39 o                         
   2   1   6        169.34        169.23         5.14 o                         
   3   1   6        141.08        127.79         4.43 o                         
   4   1   6         23.85         21.42         1.90 o                         
   5   1   6         20.27         20.16         2.11 o                         
   6   1   6         19.72         21.18         2.43 o                         
  -4   2   6         46.24         43.55         1.82 o                         
  -3   2   6         53.78         56.39         1.87 o                         
  -2   2   6         89.36         86.14         2.57 o                         
  -1   2   6        302.38        293.58         3.89 o                         
   0   2   6        413.51        413.74         7.48 o                         
   1   2   6        365.99        350.20         5.96 o                         
   2   2   6        161.42        148.21         4.70 o                         
   3   2   6         49.39         48.62         2.57 o                         
   4   2   6        152.50        149.14         5.15 o                         
   5   2   6         61.39         61.97         3.35 o                         
   6   2   6         16.74         18.62         2.36 o                         
  -4   3   6         38.18         37.10         2.50 o                         
  -3   3   6        188.79        179.31         5.39 o                         
  -2   3   6        371.85        375.48         6.19 o                         
  -1   3   6         74.77         79.52         1.52 o                         
   0   3   6        188.21        189.14         2.86 o                         
   1   3   6        116.61        109.78         3.31 o                         
   2   3   6        411.56        402.42         6.93 o                         
   3   3   6        248.35        238.52         6.80 o                         
   4   3   6        209.85        196.56         6.16 o                         
   5   3   6         21.11         20.24         2.21 o                         
  -4   4   6        154.99        154.83         5.33 o                         
  -2   4   6        523.54        521.84        12.13 o                         
  -1   4   6        288.02        295.18         5.01 o                         
   0   4   6        120.95        122.74         2.15 o                         
   1   4   6        254.91        245.98         8.49 o                         
   2   4   6        220.33        221.25         4.38 o                         
   3   4   6        115.94        105.18         5.31 o                         
   4   4   6         79.64         76.78         3.54 o                         
   5   4   6         34.05         31.46         2.54 o                         
  -4   5   6         42.20         39.24         2.64 o                         
  -3   5   6        185.00        174.70         5.61 o                         
  -2   5   6        405.10        395.49        11.40 o                         
  -1   5   6         12.10          9.41         1.57 o                         
   0   5   6        238.29        232.41         4.30 o                         
   1   5   6        215.67        215.64         3.41 o                         
   2   5   6         29.04         26.25         1.17 o                         
   3   5   6         86.31         89.46         2.92 o                         
   4   5   6         79.67         81.92         3.67 o                         
   5   5   6        130.23        135.57         5.17 o                         
  -4   6   6         28.97         25.71         2.38 o                         
  -3   6   6        133.26        135.90         4.75 o                         
  -2   6   6         27.71         26.89         1.30 o                         
  -1   6   6         90.15         85.23         2.27 o                         
   0   6   6        615.97        621.68         7.86 o                         
   1   6   6        227.07        220.76         3.57 o                         
   2   6   6        295.04        305.88         4.68 o                         
   3   6   6         44.88         43.87         1.58 o                         
   4   6   6         23.53         23.29         1.36 o                         
   5   6   6         36.94         39.06         2.47 o                         
  -3   7   6         26.36         27.22         2.32 o                         
  -2   7   6        417.10        397.74         6.82 o                         
  -1   7   6          1.19          1.21         0.66 o                         
   0   7   6        165.20        167.03         2.89 o                         
   1   7   6         18.81         18.77         1.37 o                         
   2   7   6         44.67         43.68         1.51 o                         
   3   7   6        202.22        209.15         3.83 o                         
   4   7   6          2.24          1.48         0.95 o                         
   5   7   6         55.71         57.66         3.60 o                         
  -3   8   6         48.96         45.51         2.79 o                         
  -2   8   6         69.51         67.11         2.15 o                         
  -1   8   6        162.74        171.81         3.71 o                         
   0   8   6         88.46         86.39         2.00 o                         
   1   8   6         28.06         26.49         1.33 o                         
   2   8   6         58.90         57.89         1.79 o                         
   3   8   6         14.45         15.41         1.20 o                         
   4   8   6         34.69         36.94         3.52 o                         
  -3   9   6          1.15          1.90         1.41 o                         
  -2   9   6        100.10         93.62         2.67 o                         
  -1   9   6         69.54         71.81         3.73 o                         
   0   9   6         33.58         34.76         2.36 o                         
   1   9   6         61.07         67.48         1.87 o                         
   2   9   6         92.88         96.08         5.26 o                         
   3   9   6         19.08         17.02         2.41 o                         
   4   9   6          2.53          1.60         1.42 o                         
  -3  10   6         33.21         37.09         2.76 o                         
  -2  10   6         15.14         16.00         1.38 o                         
  -1  10   6          5.98          5.78         1.00 o                         
   0  10   6          1.79          3.12         1.29 o                         
   1  10   6         47.51         46.68         3.61 o                         
   2  10   6          3.59          2.75         1.39 o                         
   3  10   6         24.39         26.75         2.76 o                         
  -2  11   6          7.81          7.31         1.21 o                         
  -1  11   6         13.12         12.80         1.33 o                         
   0  11   6         66.83         67.25         3.60 o                         
   1  11   6         30.72         30.30         1.88 o                         
   2  11   6          5.84          5.20         1.16 o                         
   3  11   6          2.51          1.88         1.26 o                         
  -2  12   6         69.37         73.05         2.71 o                         
  -1  12   6         26.77         26.86         2.67 o                         
   0  12   6         77.80         84.31         4.12 o                         
   1  12   6         32.16         34.87         2.13 o                         
   2  12   6          6.60          5.09         1.86 o                         
  -1  13   6         25.51         26.69         2.75 o                         
   0  13   6         14.78         15.26         2.41 o                         
   1  13   6        161.54        181.09         6.97 o                         
  -2 -12   7          8.07          8.60         1.93 o                         
  -1 -12   7          0.27         -1.39         1.39 o                         
   0 -12   7          4.83          6.38         1.89 o                         
   1 -12   7         44.78         46.87         3.19 o                         
  -3 -11   7          8.27          7.12         1.37 o                         
  -2 -11   7          9.39          7.56         1.77 o                         
  -1 -11   7         62.48         71.39         3.73 o                         
   0 -11   7          1.49          2.96         1.48 o                         
   1 -11   7          0.15          0.69         1.42 o                         
   2 -11   7         62.74         79.11         3.93 o                         
  -4 -10   7         25.81         24.37         1.87 o                         
  -3 -10   7          8.65          8.63         1.35 o                         
  -2 -10   7          1.80          0.24         1.36 o                         
  -1 -10   7         16.98         20.28         2.12 o                         
   0 -10   7         31.03         26.37         2.37 o                         
   1 -10   7         20.29         23.81         2.27 o                         
   2 -10   7          9.09          7.36         1.77 o                         
   3 -10   7         21.48         28.70         2.59 o                         
  -4  -9   7         26.33         23.78         1.77 o                         
  -3  -9   7         50.42         49.66         2.21 o                         
  -2  -9   7          2.64          3.52         1.41 o                         
  -1  -9   7          1.56          1.28         1.18 o                         
   0  -9   7         35.89         33.64         2.49 o                         
   1  -9   7         17.99         19.41         2.01 o                         
   2  -9   7          0.17          0.00         1.28 o                         
   3  -9   7         22.71         24.16         2.29 o                         
  -5  -8   7         10.02          8.75         1.46 o                         
  -4  -8   7         11.97         12.17         1.42 o                         
  -3  -8   7         70.88         73.38         5.11 o                         
  -2  -8   7          9.37          8.38         1.07 o                         
  -1  -8   7         45.13         56.17         2.92 o                         
   0  -8   7         21.25         17.06         1.72 o                         
   1  -8   7         61.96         64.34         3.10 o                         
   2  -8   7         14.92         13.79         1.73 o                         
   3  -8   7         35.78         36.70         2.71 o                         
   4  -8   7         24.54         27.74         2.78 o                         
  -5  -7   7          3.09          1.90         1.10 o                         
  -4  -7   7         47.84         47.05         2.18 o                         
  -3  -7   7         31.00         31.19         1.63 o                         
  -2  -7   7         76.25         73.76         2.32 o                         
  -1  -7   7        107.40        118.77         4.28 o                         
   0  -7   7          5.74          1.48         0.94 o                         
   1  -7   7        176.61        192.79         5.60 o                         
   2  -7   7          0.39         -0.76         0.76 o                         
   3  -7   7         33.71         35.07         2.58 o                         
   4  -7   7          1.75          2.78         1.50 o                         
  -5  -6   7        110.36        110.02         4.81 o                         
  -4  -6   7         42.01         40.98         2.02 o                         
  -3  -6   7        138.81        139.26         3.42 o                         
  -2  -6   7        387.94        389.46         6.62 o                         
  -1  -6   7          1.44          2.95         1.08 o                         
   0  -6   7        113.24        118.55         3.93 o                         
   1  -6   7        225.25        233.18         4.48 o                         
   2  -6   7          4.28          3.30         0.80 o                         
   3  -6   7         22.58         21.51         1.96 o                         
   4  -6   7          6.69          6.35         1.54 o                         
  -6  -5   7          8.16          7.72         2.18 o                         
  -5  -5   7         65.66         63.46         3.30 o                         
  -4  -5   7         48.91         44.06         1.60 o                         
  -3  -5   7         55.45         53.94         1.60 o                         
  -2  -5   7         98.39         96.01         2.00 o                         
  -1  -5   7         94.76         99.15         4.26 o                         
   0  -5   7        850.99        836.50        16.33 o                         
   1  -5   7         83.85         86.76         2.33 o                         
   2  -5   7        196.76        201.08         5.27 o                         
   3  -5   7         18.89         18.86         1.93 o                         
   4  -5   7          6.54          7.23         1.70 o                         
   5  -5   7         51.47         47.27         3.33 o                         
  -6  -4   7         94.42         93.02         2.60 o                         
  -5  -4   7         35.07         33.35         1.58 o                         
  -4  -4   7         61.56         60.18         1.82 o                         
  -3  -4   7        245.36        247.10         3.83 o                         
  -2  -4   7        101.34        101.57         2.02 o                         
  -1  -4   7          9.66          8.56         0.74 o                         
   0  -4   7        344.74        347.80         5.88 o                         
   1  -4   7        129.05        127.91         6.03 o                         
   2  -4   7        454.14        444.42        10.69 o                         
   3  -4   7         30.65         26.35         2.19 o                         
   4  -4   7         89.87         93.21         4.21 o                         
   5  -4   7         59.04         69.72         3.87 o                         
  -6  -3   7          8.88          9.04         1.43 o                         
  -5  -3   7         34.95         36.22         1.62 o                         
  -4  -3   7        153.07        152.14         4.36 o                         
  -3  -3   7         29.14         29.74         1.04 o                         
  -2  -3   7        146.32        143.90         3.11 o                         
  -1  -3   7        617.41        617.54         9.41 o                         
   0  -3   7         23.18         23.64         1.49 o                         
   1  -3   7         25.96         23.33         1.19 o                         
   2  -3   7        207.41        190.97         5.80 o                         
   3  -3   7         23.26         14.77         1.79 o                         
   4  -3   7         63.85         63.89         3.47 o                         
   5  -3   7         12.73         11.54         2.02 o                         
  -6  -2   7         42.94         46.67         1.91 o                         
  -5  -2   7         53.97         54.31         1.89 o                         
  -4  -2   7        108.05        105.05         2.88 o                         
  -3  -2   7        202.13        201.98         6.90 o                         
  -2  -2   7        128.75        122.46         3.32 o                         
  -1  -2   7         12.41         12.04         0.93 o                         
   0  -2   7         92.14         83.70         2.16 o                         
   1  -2   7        248.43        246.64         5.54 o                         
   2  -2   7        117.82        117.86         4.20 o                         
   3  -2   7         60.62         49.91         2.75 o                         
   4  -2   7         35.42         35.86         2.62 o                         
   5  -2   7          3.53          3.08         1.43 o                         
  -6  -1   7          2.79          2.22         1.00 o                         
  -5  -1   7         78.01         78.00         3.91 o                         
  -4  -1   7          4.37          3.76         0.92 o                         
  -3  -1   7         18.07         16.24         1.14 o                         
  -2  -1   7        144.87        143.68         3.09 o                         
  -1  -1   7         73.29         71.77         1.94 o                         
   0  -1   7         23.68         30.30         1.23 o                         
   1  -1   7         87.72         91.35         3.61 o                         
   2  -1   7        129.01        114.10         4.21 o                         
   3  -1   7        410.28        388.45         9.97 o                         
   4  -1   7         12.61          9.21         1.54 o                         
   5  -1   7         96.48        101.97         4.68 o                         
  -6   0   7         44.96         51.49         3.43 o                         
  -5   0   7          8.64          7.30         1.58 o                         
  -4   0   7         14.07         13.74         1.21 o                         
  -3   0   7         87.58         83.26         2.41 o                         
  -2   0   7         13.28         13.28         1.00 o                         
  -1   0   7         26.70         27.41         1.24 o                         
   0   0   7         20.96         21.30         1.08 o                         
   1   0   7         28.22         25.45         1.94 o                         
   2   0   7         47.75         42.82         2.48 o                         
   3   0   7         12.45         10.34         1.52 o                         
   4   0   7          1.85         -0.09         1.02 o                         
   5   0   7          1.46          1.79         1.41 o                         
  -5   1   7         78.02         75.92         3.74 o                         
  -4   1   7          4.38          4.18         1.01 o                         
  -3   1   7         18.08         17.15         1.22 o                         
  -2   1   7        144.90        143.22         4.62 o                         
  -1   1   7         73.06         71.97         1.95 o                         
   0   1   7         23.77         26.51         1.14 o                         
   1   1   7         88.19         90.92         3.56 o                         
   2   1   7        129.03        115.95         4.22 o                         
   3   1   7        410.05        387.03         9.93 o                         
   4   1   7         12.64         14.29         1.79 o                         
   5   1   7         96.59        101.82         4.61 o                         
  -4   2   7        108.33        112.12         3.07 o                         
  -3   2   7        201.76        201.69         4.15 o                         
  -2   2   7        129.02        131.22         2.94 o                         
  -1   2   7         12.48         11.73         1.80 o                         
   0   2   7         92.30         85.68         1.64 o                         
   1   2   7        248.18        240.03         6.77 o                         
   2   2   7        117.82        107.76         4.12 o                         
   3   2   7         60.69         48.59         2.76 o                         
   4   2   7         35.50         33.88         2.47 o                         
   5   2   7          3.54          6.59         1.64 o                         
  -4   3   7        153.29        148.07         5.36 o                         
  -3   3   7         28.94         30.13         2.15 o                         
  -2   3   7        146.53        149.07         4.99 o                         
  -1   3   7        616.85        620.05        10.05 o                         
   0   3   7         23.19         21.13         1.41 o                         
   1   3   7         26.17         24.81         1.28 o                         
   2   3   7        207.42        194.47         4.11 o                         
   3   3   7         23.31         20.44         2.04 o                         
   4   3   7         63.83         68.02         3.45 o                         
   5   3   7         12.71         10.42         2.04 o                         
  -4   4   7         61.45         58.24         3.24 o                         
  -3   4   7        245.93        248.11         7.07 o                         
  -2   4   7        101.38         92.18         3.75 o                         
  -1   4   7          9.60          8.90         1.32 o                         
   0   4   7        344.63        351.63         6.02 o                         
   1   4   7        128.76        124.24         2.99 o                         
   2   4   7        454.14        430.06        12.55 o                         
   3   4   7         30.63         24.49         2.12 o                         
   4   4   7         89.95         91.20         4.05 o                         
   5   4   7         58.94         66.83         3.84 o                         
  -4   5   7         49.00         45.47         2.97 o                         
  -3   5   7         55.51         55.70         2.97 o                         
  -2   5   7         98.47        103.36         3.89 o                         
  -1   5   7         94.82        102.86         2.56 o                         
   0   5   7        851.07        835.17        12.71 o                         
   1   5   7         84.09         87.91         2.07 o                         
   2   5   7        196.86        194.88         3.44 o                         
   3   5   7         19.02         14.15         1.31 o                         
   4   5   7          6.56          5.76         1.61 o                         
   5   5   7         51.69         48.03         3.36 o                         
  -4   6   7         41.98         44.86         3.05 o                         
  -3   6   7        138.82        138.68         5.04 o                         
  -2   6   7        387.45        390.02         9.86 o                         
  -1   6   7          1.43          1.70         0.70 o                         
   0   6   7        112.95        118.80         2.95 o                         
   1   6   7        225.13        231.51         3.80 o                         
   2   6   7          4.29          3.25         0.73 o                         
   3   6   7         22.59         21.20         1.24 o                         
   4   6   7          6.60          4.65         0.94 o                         
  -4   7   7         47.67         50.67         3.30 o                         
  -3   7   7         31.00         30.34         2.41 o                         
  -2   7   7         76.39         77.12         3.47 o                         
  -1   7   7        107.43        117.92         2.96 o                         
   0   7   7          5.68          3.84         2.65 o                         
   1   7   7        176.51        195.01         4.85 o                         
   2   7   7          0.38         -0.65         0.65 o                         
   3   7   7         33.90         35.17         1.58 o                         
   4   7   7          1.77          0.62         1.25 o                         
  -4   8   7         11.95         14.62         2.24 o                         
  -3   8   7         70.64         76.52         3.86 o                         
  -2   8   7          9.33          7.96         1.50 o                         
  -1   8   7         45.24         53.84         2.02 o                         
   0   8   7         21.28         18.35         1.34 o                         
   1   8   7         62.01         66.28         1.89 o                         
   2   8   7         14.86         15.86         1.16 o                         
   3   8   7         35.65         39.55         1.73 o                         
   4   8   7         24.58         30.73         2.14 o                         
  -3   9   7         50.42         54.62         3.35 o                         
  -2   9   7          2.63          0.08         1.28 o                         
  -1   9   7          1.54          1.06         0.88 o                         
   0   9   7         35.90         37.20         1.83 o                         
   1   9   7         17.99         16.91         1.11 o                         
   2   9   7          0.16         -0.27         0.78 o                         
   3   9   7         22.78         22.41         3.81 o                         
  -3  10   7          8.57         10.32         2.13 o                         
  -2  10   7          1.79          0.96         1.45 o                         
  -1  10   7         16.93         21.09         2.44 o                         
   0  10   7         31.00         28.01         2.65 o                         
   1  10   7         20.28         27.42         4.96 o                         
   2  10   7          9.13         10.25         1.45 o                         
   3  10   7         21.63         19.41         1.72 o                         
  -3  11   7          8.26          9.17         2.11 o                         
  -2  11   7          9.41         12.88         2.13 o                         
  -1  11   7         62.42         72.73         2.64 o                         
   0  11   7          1.50          1.57         1.02 o                         
   1  11   7          0.14          0.56         1.49 o                         
   2  11   7         62.81         72.66         4.82 o                         
  -2  12   7          8.09          8.01         2.10 o                         
  -1  12   7          0.26         -0.31         1.52 o                         
   0  12   7          4.78          8.69         2.07 o                         
   1  12   7         44.72         53.99         3.65 o                         
  -2 -11   8         82.34         92.30         4.74 o                         
  -1 -11   8         33.25         37.79         3.14 o                         
   0 -11   8         49.43         51.65         3.44 o                         
   1 -11   8         53.93         56.78         3.44 o                         
  -3 -10   8          6.89          6.60         2.03 o                         
  -2 -10   8         30.82         34.33         2.91 o                         
  -1 -10   8         31.44         41.05         2.91 o                         
   0 -10   8         49.26         57.84         3.41 o                         
   1 -10   8         24.63         28.90         2.64 o                         
   2 -10   8         13.95         21.04         2.29 o                         
  -4  -9   8         34.46         35.93         3.04 o                         
  -3  -9   8          1.68          0.70         0.99 o                         
  -2  -9   8         30.34         25.96         2.43 o                         
  -1  -9   8         11.70         13.38         1.98 o                         
   0  -9   8         55.63         59.70         3.28 o                         
   1  -9   8         18.74         22.19         2.26 o                         
   2  -9   8         38.46         40.94         2.96 o                         
  -4  -8   8         30.80         34.72         2.18 o                         
  -3  -8   8         14.69         15.11         1.43 o                         
  -2  -8   8         20.87         24.43         2.38 o                         
  -1  -8   8         26.40         25.19         2.23 o                         
   0  -8   8         49.94         50.85         2.88 o                         
   1  -8   8         15.54         11.41         1.73 o                         
   2  -8   8         24.23         27.77         2.36 o                         
  -4  -7   8         64.67         65.80         2.63 o                         
  -3  -7   8         28.64         29.46         1.74 o                         
  -2  -7   8         72.38         71.15         3.48 o                         
  -1  -7   8          8.06          9.33         1.52 o                         
   0  -7   8         27.46         29.43         2.22 o                         
   1  -7   8         67.52         78.77         3.30 o                         
   3  -7   8         55.59         52.02         3.18 o                         
   4  -7   8         16.05         16.22         2.18 o                         
  -5  -6   8         12.35         17.59         1.79 o                         
  -4  -6   8         34.42         34.71         2.01 o                         
  -3  -6   8        210.33        215.13         4.94 o                         
  -2  -6   8        128.18        132.91         3.28 o                         
  -1  -6   8          5.85          4.36         1.22 o                         
   0  -6   8         36.70         36.29         2.29 o                         
   1  -6   8         66.34         62.51         2.63 o                         
   2  -6   8          3.81          2.40         1.41 o                         
   3  -6   8         61.91         62.38         3.49 o                         
   4  -6   8          3.52          3.30         1.73 o                         
  -5  -5   8        180.88        202.74         3.91 o                         
  -4  -5   8         65.03         68.01         2.02 o                         
  -3  -5   8         49.16         44.79         1.53 o                         
  -2  -5   8         93.86         95.20         2.06 o                         
  -1  -5   8         17.03         13.35         1.53 o                         
   0  -5   8         31.73         25.69         1.44 o                         
   1  -5   8          5.65          6.60         0.94 o                         
   2  -5   8          1.30          1.79         1.26 o                         
   3  -5   8         32.36         33.90         2.65 o                         
   4  -5   8          9.64          7.46         1.85 o                         
  -5  -4   8        123.20        127.29         2.97 o                         
  -4  -4   8         25.06         24.48         1.40 o                         
  -3  -4   8         16.46         12.64         0.93 o                         
  -2  -4   8        178.24        170.77         3.45 o                         
  -1  -4   8         46.48         44.97         1.77 o                         
   0  -4   8        591.22        590.34        11.05 o                         
   1  -4   8         50.17         51.93         3.26 o                         
   2  -4   8         87.00         86.69         3.85 o                         
   3  -4   8          3.59          2.69         1.33 o                         
   4  -4   8          0.72          0.50         1.35 o                         
  -5  -3   8         69.13         70.53         2.24 o                         
  -4  -3   8        144.47        147.96         3.79 o                         
  -3  -3   8         23.34         21.34         2.01 o                         
  -2  -3   8         12.96          9.85         1.04 o                         
  -1  -3   8        200.36        190.79         3.87 o                         
   0  -3   8        211.20        196.64         3.90 o                         
   1  -3   8         86.46         78.64         3.57 o                         
   2  -3   8         33.82         32.71         2.51 o                         
   3  -3   8        182.57        181.23         6.08 o                         
   4  -3   8         11.73         10.55         1.82 o                         
  -5  -2   8         68.82         72.25         2.24 o                         
  -4  -2   8         86.91         85.53         3.87 o                         
  -3  -2   8        207.15        203.59         4.26 o                         
  -2  -2   8         86.89         86.39         2.57 o                         
  -1  -2   8        172.92        157.02         3.33 o                         
   0  -2   8        183.66        188.70         3.72 o                         
   1  -2   8         13.55         12.07         1.57 o                         
   2  -2   8        347.50        314.68         8.57 o                         
   3  -2   8         26.06         25.82         2.34 o                         
   4  -2   8         50.67         47.04         3.18 o                         
   5  -2   8         16.22         11.52         2.25 o                         
  -6  -1   8         28.08         29.33         1.74 o                         
  -5  -1   8         18.12         17.90         2.24 o                         
  -4  -1   8         76.68         70.84         2.49 o                         
  -3  -1   8         30.81         27.52         1.48 o                         
  -2  -1   8        234.57        220.35         4.33 o                         
  -1  -1   8         46.20         43.20         1.63 o                         
   0  -1   8         42.76         40.10         1.48 o                         
   1  -1   8        100.73        107.67         4.15 o                         
   2  -1   8        169.92        155.77         5.35 o                         
   3  -1   8         14.62         19.22         2.09 o                         
   4  -1   8         51.26         50.38         3.26 o                         
   5  -1   8         35.67         40.23         3.29 o                         
  -6   0   8         11.40         12.04         2.20 o                         
  -5   0   8         84.97         85.67         4.12 o                         
  -4   0   8          5.40          4.92         1.18 o                         
  -3   0   8        308.49        293.31         5.51 o                         
  -2   0   8        556.09        542.88         8.66 o                         
  -1   0   8          0.60          1.72         1.00 o                         
   0   0   8        115.86        114.75         4.18 o                         
   1   0   8         58.78         53.13         2.85 o                         
   2   0   8          6.01          1.14         1.09 o                         
   3   0   8         97.45         86.53         3.98 o                         
   4   0   8         57.91         63.78         3.53 o                         
   5   0   8          0.06          1.02         1.68 o                         
  -5   1   8         18.15         21.87         2.42 o                         
  -4   1   8         76.30         73.96         2.52 o                         
  -3   1   8         30.72         27.92         2.40 o                         
  -2   1   8        234.23        220.54         4.34 o                         
  -1   1   8         46.05         46.85         1.64 o                         
   0   1   8         42.70         36.90         2.47 o                         
   1   1   8        100.71        105.13         4.14 o                         
   2   1   8        169.94        152.62         5.35 o                         
   3   1   8         14.63         13.57         1.93 o                         
   4   1   8         51.28         45.79         3.19 o                         
   5   1   8         35.59         35.46         3.12 o                         
  -4   2   8         86.70         87.45         3.32 o                         
  -3   2   8        207.58        203.16         4.30 o                         
  -2   2   8         86.93         87.45         2.44 o                         
  -1   2   8        173.37        157.70         4.56 o                         
   0   2   8        183.59        182.27         5.72 o                         
   1   2   8         13.42         13.09         1.63 o                         
   2   2   8        347.54        313.77         8.63 o                         
   3   2   8         26.13         23.28         2.18 o                         
   4   2   8         50.96         48.83         3.25 o                         
   5   2   8         16.29         15.64         2.45 o                         
  -4   3   8        144.61        150.85         5.49 o                         
  -3   3   8         23.33         20.32         1.35 o                         
  -2   3   8         12.91         11.67         1.39 o                         
  -1   3   8        200.59        198.04         5.01 o                         
   0   3   8        211.30        204.09         6.19 o                         
   1   3   8         86.43         76.52         2.31 o                         
   2   3   8         34.01         34.23         2.45 o                         
   3   3   8        182.48        175.43         6.06 o                         
   4   3   8         11.74         16.56         2.19 o                         
  -4   4   8         24.95         24.33         2.38 o                         
  -3   4   8         16.53         19.07         1.97 o                         
  -2   4   8        178.16        182.33         5.69 o                         
  -1   4   8         46.65         45.05         2.69 o                         
   0   4   8        590.52        580.86         9.62 o                         
   1   4   8         50.18         49.44         1.89 o                         
   2   4   8         87.20         83.46         2.63 o                         
   3   4   8          3.67          2.24         1.45 o                         
   4   4   8          0.71          1.27         1.48 o                         
  -4   5   8         65.12         69.93         3.70 o                         
  -3   5   8         49.11         49.99         3.01 o                         
  -2   5   8         94.10         95.01         3.96 o                         
  -1   5   8         17.00         13.83         1.73 o                         
   0   5   8         31.81         28.19         1.47 o                         
   1   5   8          5.69          6.60         1.01 o                         
   2   5   8          1.28          0.78         0.69 o                         
   3   5   8         32.32         36.12         1.99 o                         
   4   5   8          9.67         10.69         1.85 o                         
  -4   6   8         34.26         33.82         3.00 o                         
  -2   6   8        128.12        135.20         4.94 o                         
  -1   6   8          5.87          5.44         1.30 o                         
   0   6   8         36.87         30.48         2.08 o                         
   1   6   8         66.35         61.29         2.25 o                         
   2   6   8          3.79          2.74         0.81 o                         
   3   6   8         62.09         68.21         2.08 o                         
   4   6   8          3.57          1.77         1.17 o                         
  -4   7   8         64.50         66.50         3.97 o                         
  -3   7   8         28.64         29.79         2.46 o                         
  -2   7   8         72.63         69.70         3.58 o                         
  -1   7   8          8.08          7.59         1.46 o                         
   0   7   8         27.49         27.25         2.19 o                         
   1   7   8         67.39         70.89         2.47 o                         
   2   7   8         46.31         46.55         2.30 o                         
   3   7   8         55.41         55.51         2.01 o                         
   4   7   8         16.07         16.72         1.54 o                         
  -4   8   8         30.98         29.89         2.99 o                         
  -3   8   8         14.59         11.00         2.01 o                         
  -2   8   8         20.99         22.98         2.29 o                         
  -1   8   8         26.38         25.15         2.32 o                         
   0   8   8         49.92         57.19         2.15 o                         
   1   8   8         15.50         16.71         1.45 o                         
   2   8   8         24.35         24.49         2.03 o                         
   3   8   8         43.01         41.84         2.19 o                         
  -4   9   8         34.41         33.56         3.06 o                         
  -3   9   8          1.64          2.08         1.59 o                         
  -2   9   8         30.49         27.02         2.57 o                         
  -1   9   8         11.74         13.61         1.92 o                         
   0   9   8         55.45         60.58         2.37 o                         
   1   9   8         18.77         25.03         1.74 o                         
   2   9   8         38.54         47.58         3.94 o                         
   3   9   8         24.17         24.46         3.46 o                         
  -3  10   8          6.88          8.27         2.07 o                         
  -2  10   8         30.70         41.40         2.96 o                         
  -1  10   8         31.38         39.32         3.08 o                         
   0  10   8         49.23         58.33         2.38 o                         
   1  10   8         24.71         30.57         1.94 o                         
   2  10   8         13.90         15.19         2.43 o                         
  -2  11   8         82.26         99.76         4.66 o                         
  -1  11   8         33.50         39.96         3.17 o                         
   0  11   8         49.42         61.80         3.30 o                         
   1  11   8         54.14         62.73         3.83 o                         
  -2 -10   9         11.52         11.73         2.35 o                         
  -1 -10   9          0.58         -1.22         1.52 o                         
   0 -10   9         85.66        101.90         4.63 o                         
  -3  -9   9          6.67         11.70         2.20 o                         
  -2  -9   9          8.38          8.35         1.97 o                         
  -1  -9   9         30.06         31.99         2.78 o                         
   0  -9   9         27.58         26.65         2.53 o                         
   1  -9   9         12.73         12.70         2.06 o                         
  -3  -8   9         56.95         63.39         3.76 o                         
  -2  -8   9         28.81         24.05         2.45 o                         
  -1  -8   9          2.50          1.55         1.52 o                         
   0  -8   9         85.52         86.43         3.88 o                         
   1  -8   9         13.06         17.16         2.03 o                         
  -4  -7   9         62.44         66.12         3.09 o                         
  -3  -7   9         23.92         25.40         2.60 o                         
  -2  -7   9          3.22          2.72         1.39 o                         
  -1  -7   9         12.86         15.14         1.86 o                         
   0  -7   9         35.76         36.45         2.53 o                         
   1  -7   9         29.07         37.79         2.52 o                         
   3  -7   9         17.65         13.58         2.32 o                         
  -4  -6   9         13.37         13.00         2.25 o                         
  -3  -6   9          7.42          6.48         1.20 o                         
  -2  -6   9         41.58         36.76         2.70 o                         
  -1  -6   9          0.43          1.14         1.18 o                         
   0  -6   9          5.97          3.27         1.28 o                         
   2  -6   9         66.76         66.33         3.70 o                         
   3  -6   9         15.38         17.04         2.33 o                         
  -4  -5   9         25.68         25.75         2.10 o                         
  -3  -5   9          3.10          2.94         1.19 o                         
  -2  -5   9        192.19        191.35         6.01 o                         
  -1  -5   9         33.04         34.21         2.38 o                         
   0  -5   9         26.93         27.15         2.07 o                         
   1  -5   9          3.09          3.94         1.51 o                         
   2  -5   9          1.99          1.07         1.43 o                         
   3  -5   9         57.12         50.67         3.39 o                         
  -5  -4   9        101.47        111.22         2.91 o                         
  -4  -4   9          5.35          3.27         0.97 o                         
  -3  -4   9         18.14         18.42         1.38 o                         
  -2  -4   9         99.59        102.35         4.05 o                         
  -1  -4   9          3.63          2.63         1.22 o                         
   0  -4   9        114.93        115.50         7.05 o                         
   1  -4   9          7.31          5.28         1.58 o                         
   2  -4   9          9.53          8.38         1.72 o                         
   3  -4   9        104.08        109.80         4.79 o                         
   4  -4   9         12.93         11.49         2.17 o                         
  -5  -3   9        161.57        175.44         4.15 o                         
  -4  -3   9         21.51         18.52         1.27 o                         
  -3  -3   9         20.06         17.45         1.10 o                         
  -2  -3   9         99.56         92.25         2.89 o                         
  -1  -3   9          5.26          4.85         1.65 o                         
   0  -3   9         82.95         86.29         5.92 o                         
   1  -3   9          5.76          7.51         1.63 o                         
   2  -3   9         24.38         24.97         2.43 o                         
   3  -3   9         36.18         32.47         2.74 o                         
   4  -3   9         17.23         14.13         2.39 o                         
  -5  -2   9         57.22         66.03         4.41 o                         
  -4  -2   9         38.78         44.50         2.95 o                         
  -3  -2   9         16.04         14.79         1.30 o                         
  -2  -2   9        174.95        167.51         3.73 o                         
  -1  -2   9        104.22         98.10         2.64 o                         
   0  -2   9         18.93         16.25         1.84 o                         
   1  -2   9         51.87         43.42         2.78 o                         
   2  -2   9         18.33         21.30         2.31 o                         
   3  -2   9          0.67          0.39         1.43 o                         
   4  -2   9         40.55         40.24         3.10 o                         
  -5  -1   9         26.37         29.43         2.77 o                         
  -4  -1   9         28.33         28.80         1.75 o                         
  -3  -1   9         56.08         56.91         2.15 o                         
  -2  -1   9         39.37         37.60         2.44 o                         
  -1  -1   9        246.06        239.03         4.64 o                         
   0  -1   9         44.09         45.52         2.84 o                         
   1  -1   9         76.28         70.88         3.61 o                         
   2  -1   9         34.46         34.34         2.64 o                         
   3  -1   9         96.72         90.04         4.25 o                         
   4  -1   9         10.37         11.98         2.07 o                         
  -5   0   9        101.72        103.91         4.81 o                         
  -4   0   9          2.34          2.80         1.05 o                         
  -3   0   9         93.55         84.55         2.57 o                         
  -2   0   9         26.75         22.36         1.60 o                         
  -1   0   9         60.51         53.33         1.87 o                         
   0   0   9          0.69          0.35         1.06 o                         
   1   0   9         12.01          8.84         1.72 o                         
   2   0   9         89.50         77.94         3.84 o                         
   3   0   9          4.46          6.42         1.80 o                         
   4   0   9         65.22         68.93         3.90 o                         
  -5   1   9         26.34         28.52         2.00 o                         
  -4   1   9         28.26         26.71         1.83 o                         
  -3   1   9         56.20         58.51         2.71 o                         
  -2   1   9         39.43         35.89         1.65 o                         
  -1   1   9        246.70        247.52         7.16 o                         
   0   1   9         44.22         42.09         2.68 o                         
   1   1   9         76.19         79.78         3.73 o                         
   2   1   9         34.41         28.07         2.57 o                         
   3   1   9         96.83         93.34         4.34 o                         
   4   1   9         10.33          6.53         1.84 o                         
  -5   2   9         57.34         59.83         3.73 o                         
  -4   2   9         38.72         41.73         2.08 o                         
  -3   2   9         15.99         15.28         1.35 o                         
  -2   2   9        175.07        170.11         5.41 o                         
  -1   2   9        104.34         94.39         3.96 o                         
   0   2   9         18.89         15.73         1.87 o                         
   1   2   9         51.81         40.70         2.69 o                         
   2   2   9         18.35         22.57         2.36 o                         
   3   2   9          0.67          1.26         1.38 o                         
   4   2   9         40.50         48.45         3.44 o                         
  -5   3   9        161.65        184.45         6.77 o                         
  -4   3   9         21.61         23.85         2.58 o                         
  -3   3   9         19.99         18.77         2.18 o                         
  -2   3   9         99.62         99.00         3.92 o                         
  -1   3   9          5.19          4.08         1.39 o                         
   0   3   9         83.18         87.43         3.93 o                         
   1   3   9          5.78          7.11         1.54 o                         
   2   3   9         24.25         25.27         2.38 o                         
   3   3   9         36.27         34.65         2.87 o                         
   4   3   9         17.20         15.89         2.41 o                         
  -5   4   9        101.57        110.72         5.22 o                         
  -4   4   9          5.31          3.82         1.57 o                         
  -3   4   9         18.16         18.73         2.13 o                         
  -2   4   9         99.90        107.54         4.45 o                         
  -1   4   9          3.65          4.14         1.27 o                         
   0   4   9        114.94        110.95         4.55 o                         
   1   4   9          7.29          5.50         1.89 o                         
   2   4   9          9.48          8.92         1.75 o                         
   3   4   9        104.32         97.73         4.61 o                         
   4   4   9         12.89         12.03         2.32 o                         
  -4   5   9         25.78         24.59         2.65 o                         
  -3   5   9          3.11          4.27         1.61 o                         
  -2   5   9        192.46        198.26         6.48 o                         
  -1   5   9         33.15         34.75         2.65 o                         
   0   5   9         27.00         26.13         2.39 o                         
   1   5   9          3.08          2.03         1.16 o                         
   2   5   9          1.99          1.45         1.02 o                         
   3   5   9         57.07         55.99         3.62 o                         
  -4   6   9         13.35         15.01         2.47 o                         
  -3   6   9          7.42         11.35         1.95 o                         
  -2   6   9         41.55         40.66         2.81 o                         
  -1   6   9          0.44          0.43         1.27 o                         
   0   6   9          5.99          7.20         1.56 o                         
   1   6   9          9.32          9.88         1.30 o                         
   2   6   9         66.76         74.21         2.67 o                         
   3   6   9         15.37         17.18         1.97 o                         
  -4   7   9         62.24         68.33         4.10 o                         
  -3   7   9         23.82         23.96         2.51 o                         
  -2   7   9          3.23          2.38         1.45 o                         
  -1   7   9         12.80         13.63         2.02 o                         
   0   7   9         35.89         35.99         2.75 o                         
   1   7   9         29.20         32.79         1.95 o                         
   2   7   9         26.79         34.05         2.01 o                         
   3   7   9         17.67         16.88         1.55 o                         
  -3   8   9         56.92         65.49         3.89 o                         
  -2   8   9         28.73         33.16         2.86 o                         
  -1   8   9          2.53          4.71         1.59 o                         
   0   8   9         85.53         92.86         4.28 o                         
   1   8   9         12.96         14.70         1.59 o                         
   2   8   9          0.11         -0.28         1.18 o                         
  -3   9   9          6.61          8.60         2.13 o                         
  -2   9   9          8.36          7.77         1.86 o                         
  -1   9   9         30.20         37.03         2.99 o                         
   0   9   9         27.56         30.32         2.74 o                         
   1   9   9         12.77         14.87         2.02 o                         
   2   9   9          6.82          8.45         1.57 o                         
  -2  10   9         11.40         15.63         2.54 o                         
  -1  10   9          0.59         -0.60         1.76 o                         
   0  10   9         85.66        103.02         4.75 o                         
   1  10   9         44.63         55.12         2.58 o                         
  -2  -8  10         10.71         10.86         2.12 o                         
  -1  -8  10         23.99         26.56         2.75 o                         
   0  -8  10         54.62         64.49         3.64 o                         
  -3  -7  10         24.41         25.26         2.73 o                         
  -2  -7  10          5.66          4.36         1.65 o                         
  -1  -7  10         15.78         17.57         2.29 o                         
   0  -7  10         19.57         23.33         2.40 o                         
  -3  -6  10          1.19          1.10         1.46 o                         
  -2  -6  10         29.60         23.58         2.44 o                         
  -1  -6  10          4.62          3.75         1.69 o                         
   0  -6  10         16.28         21.46         2.18 o                         
  -4  -5  10          6.41          5.62         1.09 o                         
  -3  -5  10         28.08         28.80         2.72 o                         
  -2  -5  10         14.07         16.39         2.11 o                         
  -1  -5  10         13.46         17.96         2.02 o                         
   1  -5  10         51.54         51.82         3.41 o                         
   2  -5  10         10.37         11.98         2.22 o                         
   3  -5  10        117.44        125.80         5.58 o                         
  -4  -4  10         39.03         41.75         1.81 o                         
  -3  -4  10          3.70          2.14         0.89 o                         
  -2  -4  10        168.10        175.08         5.72 o                         
  -1  -4  10         16.35         17.96         1.94 o                         
   0  -4  10         11.25         11.87         1.96 o                         
   1  -4  10         39.70         44.69         3.03 o                         
   2  -4  10         34.36         35.02         3.17 o                         
   3  -4  10         32.43         34.08         3.22 o                         
  -4  -3  10         10.59         11.60         1.19 o                         
  -3  -3  10          7.18          6.82         0.98 o                         
  -2  -3  10          2.46          2.90         1.41 o                         
  -1  -3  10         75.96         77.47         2.49 o                         
   0  -3  10         24.25         28.18         2.60 o                         
   1  -3  10         32.25         30.96         2.83 o                         
   2  -3  10         44.97         44.61         3.29 o                         
   3  -3  10         13.51         14.81         2.45 o                         
  -4  -2  10         39.26         40.98         3.12 o                         
  -3  -2  10          2.92          3.30         1.41 o                         
  -2  -2  10         77.98         82.06         2.58 o                         
  -1  -2  10          7.76          6.61         0.99 o                         
   0  -2  10         82.14         69.04         3.68 o                         
   1  -2  10          4.76          3.74         1.66 o                         
   2  -2  10         19.89         19.34         2.42 o                         
   3  -2  10         77.97         77.69         4.34 o                         
  -4  -1  10         26.69         27.07         2.69 o                         
  -3  -1  10         31.00         29.95         2.17 o                         
  -2  -1  10         13.23         13.93         1.39 o                         
  -1  -1  10         13.63         10.07         1.81 o                         
   0  -1  10         40.87         46.18         3.10 o                         
   1  -1  10          6.90          6.23         1.54 o                         
   2  -1  10         57.58         49.03         3.45 o                         
   3  -1  10          3.41          4.48         1.83 o                         
  -4   0  10         26.58         29.37         2.87 o                         
  -3   0  10        210.88        210.84         5.77 o                         
  -2   0  10        179.65        168.02         3.88 o                         
  -1   0  10          1.48         -0.61         1.19 o                         
   0   0  10         59.99         54.57         3.21 o                         
   1   0  10          9.98         13.90         2.06 o                         
   2   0  10          1.23          5.31         1.63 o                         
   3   0  10          1.02         -0.04         1.46 o                         
  -4   1  10         26.69         26.30         1.89 o                         
  -3   1  10         30.92         28.95         1.82 o                         
  -2   1  10         13.28         11.46         3.05 o                         
  -1   1  10         13.54          8.89         1.68 o                         
   0   1  10         40.83         46.96         3.18 o                         
   1   1  10          6.87          7.41         1.79 o                         
   2   1  10         57.43         57.13         3.50 o                         
   3   1  10          3.42          3.78         1.90 o                         
  -4   2  10         39.25         45.20         5.18 o                         
  -3   2  10          2.92          2.34         1.99 o                         
  -2   2  10         78.04         75.33         3.82 o                         
  -1   2  10          7.71          7.41         1.65 o                         
   0   2  10         82.27         77.87         3.86 o                         
   1   2  10          4.79          3.57         1.45 o                         
   2   2  10         19.88         18.82         2.40 o                         
   3   2  10         77.83         81.41         4.30 o                         
  -4   3  10         10.59         11.73         2.33 o                         
  -3   3  10          7.25          6.68         1.64 o                         
  -2   3  10          2.44          3.31         1.40 o                         
  -1   3  10         75.98         81.80         3.85 o                         
   0   3  10         24.25         29.12         2.48 o                         
   1   3  10         32.45         37.88         2.94 o                         
   2   3  10         44.95         38.50         2.94 o                         
   3   3  10         13.52         11.21         2.03 o                         
  -4   4  10         39.02         44.65         3.51 o                         
  -3   4  10          3.70          2.07         1.56 o                         
  -1   4  10         16.42         14.24         2.02 o                         
   0   4  10         11.27         13.80         1.97 o                         
   1   4  10         39.69         50.65         3.33 o                         
   2   4  10         34.32         37.34         2.94 o                         
   3   4  10         32.48         35.16         3.22 o                         
  -4   5  10          6.47          4.78         2.11 o                         
  -3   5  10         28.02         30.63         2.88 o                         
  -2   5  10         13.99         17.64         2.29 o                         
  -1   5  10         13.43         14.32         2.01 o                         
   0   5  10         21.79         24.41         2.49 o                         
   1   5  10         51.54         52.20         3.48 o                         
   2   5  10         10.38         10.29         1.97 o                         
   3   5  10        117.61        126.69         5.53 o                         
  -3   6  10          1.17          1.82         1.81 o                         
  -2   6  10         29.66         28.59         2.77 o                         
  -1   6  10          4.68          2.97         1.45 o                         
   0   6  10         16.31         18.23         2.22 o                         
   1   6  10         31.01         31.36         2.84 o                         
   2   6  10          3.67          3.95         1.28 o                         
  -3   7  10         24.44         26.08         2.74 o                         
  -2   7  10          5.65          8.05         1.94 o                         
  -1   7  10         15.85         17.78         2.26 o                         
   0   7  10         19.57         23.92         2.51 o                         
   1   7  10         41.28         46.07         3.27 o                         
   2   7  10         25.55         28.02         2.07 o                         
  -2   8  10         10.66         12.73         2.35 o                         
  -1   8  10         24.09         28.02         2.67 o                         
   0   8  10         54.65         65.22         3.80 o                         
   1   8  10         32.08         32.88         2.84 o                         
  -2  -6  11         14.21         19.61         2.46 o                         
  -1  -6  11         22.43         25.13         2.57 o                         
  -2  -5  11         29.87         38.78         3.02 o                         
  -3  -4  11          0.86          1.93         1.77 o                         
  -2  -4  11         44.05         51.76         3.23 o                         
   1  -4  11         24.97         22.32         2.64 o                         
   2  -4  11         10.22          8.97         2.27 o                         
  -3  -3  11          2.77          2.40         1.63 o                         
  -2  -3  11         36.44         47.07         3.05 o                         
   0  -3  11        111.72        112.54         4.94 o                         
   1  -3  11         15.97         14.36         2.31 o                         
   2  -3  11         18.84         17.71         2.73 o                         
  -3  -2  11         15.16         15.32         2.22 o                         
  -2  -2  11         18.21         18.53         1.83 o                         
  -1  -2  11          4.73          3.91         1.52 o                         
   0  -2  11         12.73         10.38         2.08 o                         
   1  -2  11          5.16          5.21         1.87 o                         
   2  -2  11          2.86          2.95         1.78 o                         
  -3  -1  11         20.72         21.22         1.71 o                         
  -2  -1  11          9.59          9.65         1.91 o                         
  -1  -1  11         50.79         48.76         3.28 o                         
   0  -1  11          9.85         11.37         1.99 o                         
   1  -1  11         11.91          9.27         2.06 o                         
   2  -1  11          1.58         -0.98         1.72 o                         
  -3   0  11          1.84         -0.10         1.10 o                         
  -2   0  11         13.52         13.39         2.04 o                         
  -1   0  11          2.67         -1.32         1.32 o                         
   0   0  11          7.41          5.71         1.72 o                         
   1   0  11          0.74          1.80         1.51 o                         
   2   0  11         31.81         29.47         3.01 o                         
  -3   1  11         20.63         19.97         1.75 o                         
  -2   1  11          9.67          8.01         1.73 o                         
  -1   1  11         50.64         53.57         3.28 o                         
   0   1  11          9.90          5.42         1.86 o                         
   1   1  11         11.85         11.05         2.00 o                         
   2   1  11          1.56          1.43         1.54 o                         
  -3   2  11         15.08         16.57         2.37 o                         
  -2   2  11         18.21         22.30         2.56 o                         
  -1   2  11          4.76          2.81         1.59 o                         
   0   2  11         12.79          8.96         1.90 o                         
   1   2  11          5.13          6.58         1.80 o                         
   2   2  11          2.87          3.51         1.73 o                         
  -3   3  11          2.72          2.18         1.59 o                         
  -2   3  11         36.30         38.90         2.99 o                         
  -1   3  11          7.02          4.30         1.77 o                         
   0   3  11        111.66        112.94         4.97 o                         
   1   3  11         15.79         13.38         2.32 o                         
   2   3  11         18.88         19.09         2.56 o                         
  -3   4  11          0.86          0.17         1.77 o                         
  -2   4  11         44.21         41.82         3.15 o                         
  -1   4  11        120.24        126.26         5.24 o                         
   0   4  11          3.35          6.22         1.99 o                         
   1   4  11         24.83         25.65         2.69 o                         
  -2   5  11         29.75         29.95         2.86 o                         
  -1   5  11         19.91         20.68         2.56 o                         
   0   5  11         22.98         28.78         2.79 o                         
   1   5  11        159.22        168.52         6.37 o                         
  -2   6  11         14.27         15.91         2.50 o                         
  -1   6  11         22.49         18.50         2.40 o                         
   0   6  11         86.40         96.31         4.74 o                         
   1   6  11         10.25         11.30         2.41 o                         
   0  -3  12         11.75         14.79         2.68 o                         
  -1  -2  12         22.39         23.94         2.65 o                         
   0  -2  12         22.44         29.53         2.96 o                         
  -2  -1  12          9.51          7.94         2.11 o                         
  -1  -1  12         16.91         14.11         2.38 o                         
   0  -1  12         47.48         45.69         3.60 o                         
  -2   0  12          7.43          4.79         1.97 o                         
  -1   0  12         10.55         10.52         2.05 o                         
   0   0  12          0.80          2.48         1.74 o                         
   1   0  12         34.40         34.25         3.14 o                         
  -2   1  12          9.56         11.24         2.18 o                         
  -1   1  12         16.97         17.12         2.50 o                         
   0   1  12         47.66         44.02         3.55 o                         
  -2   2  12         31.15         32.85         3.02 o                         
  -1   2  12         22.27         21.15         2.72 o                         
   0   2  12         22.45         24.03         2.88 o                         
  -1   3  12         71.63         77.42         4.32 o                         
                                                                                
